# Supplementary material for: Natural and sexual selection and functional roles influence colouration but not the amount of variation in butterfly wing colour patterns
Source: BMC Ecol Evol. 2025 Jan 17;25:11. doi: 10.1186/s12862-024-02346-8 (PMC11740640; doi:10.1186/s12862-024-02346-8)
Supplement: Supplementary file 1 — Supplementary Material 1 [file 12862_2024_2346_MOESM1_ESM.xlsx]

## Sheet: AllSpectra
Species	Sex	Wing.Surface	Colour	ID	Wavelength	300	301	302	303	304	305	306	307	308	309	310	311	312	313	314	315	316	317	318	319	320	321	322	323	324	325	326	327	328	329	330	331	332	333	334	335	336	337	338	339	340	341	342	343
Byasa Latreillei	Female	UN	black	AN876_UN_F_black		1.04595	1.03858	1.0315	1.0249	1.01899	1.01397	1.01006	1.00718	1.00497	1.00315	1.00145	0.999609	0.997345	0.995353	0.994245	0.993633	0.993127	0.992339	0.990879	0.98836	0.988166	0.992359	0.998567	1.00442	1.00754	1.00556	0.996539	0.981525	0.962608	0.941879	0.92143	0.903353	0.889738	0.877501	0.862924	0.847149	0.831318	0.816572	0.804055	0.795246	0.789938	0.786737	0.784249	0.781082
Byasa Latreillei	Female	UN	black	AN886_UN_F_black		1.72333	1.69289	1.66332	1.63461	1.60678	1.57985	1.5538	1.52863	1.50428	1.48076	1.45806	1.43616	1.41506	1.39451	1.3744	1.35489	1.33614	1.31834	1.30166	1.28625	1.2717	1.25767	1.24444	1.2323	1.22156	1.21249	1.20694	1.2055	1.20658	1.20862	1.21005	1.20929	1.20477	1.19898	1.19474	1.19103	1.18679	1.181	1.1726	1.16167	1.14945	1.13659	1.1238	1.11174
Byasa Latreillei	Female	UN	black	AN887_UN_F_black		1.29741	1.26571	1.23534	1.20644	1.17915	1.15362	1.12999	1.10824	1.08811	1.06942	1.05198	1.03559	1.02007	1.00603	0.993975	0.98354	0.974357	0.96606	0.958282	0.950657	0.946155	0.946579	0.949804	0.953709	0.956172	0.955072	0.951232	0.94694	0.942262	0.937265	0.932017	0.926584	0.921035	0.913835	0.904198	0.893306	0.882343	0.872491	0.864935	0.859121	0.853721	0.848758	0.844256	0.840238
Byasa Latreillei	Female	UN	black	PY105_UN_F_black		1.10852	1.08281	1.05829	1.03515	1.01357	0.993732	0.975824	0.959787	0.94529	0.932098	0.919978	0.908695	0.898016	0.888773	0.881629	0.876092	0.871671	0.867873	0.864206	0.86018	0.860228	0.866972	0.877195	0.887685	0.895227	0.896607	0.891994	0.884274	0.874312	0.862972	0.851118	0.839615	0.829326	0.817415	0.801733	0.784175	0.766637	0.751016	0.739207	0.729999	0.721048	0.71255	0.704701	0.697695
Byasa Latreillei	Female	UN	black	PY319_UN_F_black		1.08893	1.07537	1.06203	1.04891	1.03602	1.02334	1.01088	0.998588	0.986454	0.974488	0.962703	0.951113	0.93973	0.928238	0.916457	0.904605	0.892899	0.881558	0.8708	0.860841	0.850998	0.840753	0.830581	0.820954	0.812346	0.805231	0.799471	0.794485	0.790078	0.786053	0.782217	0.778372	0.774324	0.772183	0.773148	0.775661	0.778161	0.779089	0.776886	0.773845	0.772628	0.772234	0.771657	0.769896
Byasa Latreillei	Female	UN	grey	AN876_UN_F_grey		3.12598	3.11485	3.10407	3.09377	3.08407	3.07511	3.06699	3.05969	3.05296	3.04665	3.0406	3.03465	3.02865	3.02305	3.01824	3.01396	3.00995	3.00595	3.00171	2.99696	2.99445	2.99575	2.99887	3.00182	3.00262	2.99927	2.99167	2.98149	2.96938	2.95596	2.9419	2.92782	2.91438	2.90007	2.88357	2.86578	2.84761	2.82998	2.81379	2.79827	2.78226	2.7661	2.75015	2.73472
Byasa Latreillei	Female	UN	grey	AN886_UN_F_grey		3.17484	3.17736	3.17928	3.18064	3.18149	3.18189	3.18188	3.18138	3.18025	3.17847	3.17598	3.17278	3.16881	3.16407	3.15857	3.15235	3.14543	3.13785	3.12963	3.1208	3.1113	3.10106	3.09016	3.07868	3.06667	3.0542	3.04012	3.02365	3.00548	2.98628	2.96673	2.94751	2.92929	2.91113	2.89192	2.87215	2.85232	2.8329	2.81439	2.79713	2.78099	2.76572	2.7511	2.73689
Byasa Latreillei	Female	UN	grey	AN887_UN_F_grey		4.05391	4.03576	4.01802	4.00082	3.98428	3.96853	3.95369	3.93977	3.92654	3.91383	3.90143	3.88916	3.87683	3.86485	3.85359	3.84284	3.83237	3.82196	3.81138	3.80043	3.79091	3.78395	3.77834	3.77285	3.76625	3.75731	3.74558	3.73184	3.71679	3.70109	3.68543	3.67048	3.65691	3.64279	3.62646	3.60902	3.59157	3.5752	3.56102	3.54944	3.53966	3.53096	3.52261	3.51388
Byasa Latreillei	Female	UN	grey	PY105_UN_F_grey		3.30496	3.2912	3.27796	3.26529	3.25326	3.24193	3.23136	3.22153	3.21232	3.20365	3.19544	3.18761	3.18009	3.17306	3.16672	3.16095	3.15564	3.1507	3.146	3.14145	3.13893	3.13948	3.14166	3.14405	3.14524	3.14379	3.13973	3.1343	3.12787	3.12083	3.11357	3.10646	3.09991	3.09365	3.08723	3.08071	3.07416	3.06764	3.06123	3.05562	3.0511	3.04702	3.04277	3.03772
Byasa Latreillei	Female	UN	grey	PY319_UN_F_grey		3.47731	3.48487	3.49165	3.49764	3.50286	3.50728	3.51091	3.51373	3.51573	3.51691	3.51727	3.51681	3.51553	3.51311	3.50936	3.50451	3.4988	3.49245	3.48567	3.47871	3.47076	3.46125	3.45077	3.43989	3.4292	3.41928	3.40955	3.39914	3.38812	3.37658	3.36463	3.35235	3.33982	3.32804	3.31738	3.30703	3.29616	3.28395	3.2696	3.25412	3.2389	3.22363	3.20798	3.19165
Byasa Latreillei	Female	UN	black	AN876_UN_H_black		3.56332	3.5635	3.56331	3.56281	3.56209	3.56121	3.56026	3.55918	3.55782	3.55609	3.55388	3.55109	3.54763	3.54344	3.53859	3.53314	3.52716	3.52072	3.51389	3.50672	3.50001	3.49411	3.48846	3.48249	3.47564	3.46735	3.45528	3.43859	3.41903	3.39835	3.3783	3.36061	3.34703	3.33633	3.3261	3.31634	3.30703	3.29815	3.2897	3.28611	3.2895	3.29639	3.30333	3.30683
Byasa Latreillei	Female	UN	black	AN886_UN_H_black		2.48417	2.46758	2.45161	2.43635	2.42192	2.40842	2.39598	2.38448	2.37368	2.36346	2.35372	2.34435	2.33525	2.32669	2.31891	2.31177	2.30514	2.29886	2.2928	2.28682	2.28235	2.28022	2.27943	2.27893	2.2777	2.27472	2.27088	2.26746	2.26392	2.25976	2.25444	2.24746	2.2383	2.22786	2.2172	2.206	2.19396	2.18078	2.16616	2.15004	2.13293	2.11529	2.09763	2.08043
Byasa Latreillei	Female	UN	black	AN887_UN_H_black		3.16332	3.13152	3.10109	3.07218	3.04496	3.01959	2.99621	2.97485	2.95526	2.93719	2.92041	2.90466	2.88971	2.87617	2.86455	2.85452	2.84574	2.83784	2.8305	2.82336	2.81939	2.8204	2.82433	2.82911	2.83265	2.8329	2.83076	2.82849	2.82613	2.82367	2.82112	2.81851	2.81582	2.81217	2.80698	2.8008	2.79419	2.7877	2.78187	2.7773	2.77384	2.77093	2.76799	2.76444
Byasa Latreillei	Female	UN	black	PY105_UN_H_black		2.16213	2.1566	2.1515	2.14695	2.1431	2.14008	2.13803	2.1369	2.13645	2.1365	2.13688	2.13742	2.13793	2.13899	2.14109	2.14388	2.14702	2.15018	2.15302	2.1552	2.16042	2.17077	2.18354	2.19602	2.20549	2.20925	2.20729	2.20195	2.19407	2.18449	2.17404	2.16354	2.15385	2.14231	2.12695	2.10953	2.09181	2.07558	2.06261	2.05085	2.03771	2.02411	2.01097	1.99923
Byasa Latreillei	Female	UN	black	PY319_UN_H_black		1.95904	1.95342	1.94776	1.942	1.9361	1.93002	1.9237	1.9171	1.9103	1.90335	1.89634	1.88935	1.88245	1.87524	1.86742	1.85927	1.85104	1.84301	1.83543	1.82859	1.82142	1.81318	1.80456	1.79625	1.78895	1.78336	1.77965	1.77725	1.7757	1.77454	1.77331	1.77156	1.76882	1.76822	1.77169	1.77698	1.78186	1.78408	1.78139	1.77597	1.77104	1.766	1.76019	1.753
Byasa Latreillei	Female	UN	red	AN876_UN_H_red		2.24965	2.28375	2.31666	2.3485	2.3794	2.40946	2.43882	2.4674	2.49495	2.52134	2.54643	2.57008	2.59214	2.61296	2.63283	2.65159	2.66904	2.68501	2.69933	2.71181	2.72418	2.73748	2.7505	2.76201	2.77079	2.77563	2.77258	2.76065	2.74297	2.72271	2.70303	2.68708	2.67802	2.66926	2.65452	2.63742	2.62158	2.61063	2.60817	2.60972	2.60989	2.61101	2.61539	2.62534
Byasa Latreillei	Female	UN	red	AN886_UN_H_red		3.32709	3.39602	3.46198	3.52491	3.58477	3.64152	3.69511	3.74544	3.7925	3.83641	3.8773	3.91529	3.95051	3.98257	4.0112	4.03661	4.05904	4.07872	4.09589	4.11077	4.12085	4.1247	4.12416	4.12106	4.11724	4.11456	4.10786	4.09278	4.07235	4.04959	4.02754	4.00921	3.99763	3.98682	3.971	3.95352	3.9377	3.9269	3.92446	3.92327	3.9171	3.91055	3.90824	3.91479
Byasa Latreillei	Female	UN	red	AN887_UN_H_red		3.58901	3.62751	3.66474	3.70084	3.73593	3.77016	3.80364	3.83632	3.86792	3.89829	3.92727	3.95472	3.98048	4.00502	4.02873	4.05133	4.07256	4.09216	4.10986	4.12539	4.14013	4.15501	4.16914	4.18163	4.19158	4.1981	4.19738	4.18822	4.17358	4.15642	4.13972	4.12644	4.11955	4.11035	4.0918	4.06939	4.04859	4.03489	4.03375	4.03629	4.0334	4.03022	4.03189	4.04354
Byasa Latreillei	Female	UN	red	PY105_UN_H_red		2.3416	2.36462	2.38717	2.40941	2.43149	2.45357	2.47579	2.49815	2.52039	2.54227	2.56359	2.58412	2.60365	2.62272	2.64181	2.66063	2.67885	2.69617	2.71228	2.72687	2.74252	2.76082	2.78	2.79825	2.8138	2.82486	2.82941	2.82798	2.82255	2.81509	2.80759	2.80203	2.8004	2.7957	2.78265	2.76583	2.74982	2.73919	2.73852	2.74148	2.74096	2.74029	2.74285	2.752
Byasa Latreillei	Female	UN	red	PY319_UN_H_red		3.17341	3.21109	3.24755	3.28281	3.31694	3.34996	3.38194	3.41277	3.44233	3.4706	3.49755	3.52317	3.54744	3.57046	3.59234	3.613	3.63241	3.6505	3.66721	3.68251	3.69703	3.71116	3.7244	3.73624	3.74619	3.75376	3.75698	3.7552	3.74987	3.74247	3.73446	3.72731	3.72248	3.71517	3.70184	3.68585	3.67057	3.65937	3.6556	3.65046	3.63687	3.62074	3.608	3.60457
Byasa Latreillei	Female	UN	white	AN876_UN_H_white		10.7119	10.8448	10.975	11.1023	11.227	11.3489	11.4682	11.5847	11.6985	11.8094	11.9175	12.0227	12.1248	12.2239	12.3197	12.4126	12.5025	12.5896	12.6741	12.7561	12.8359	12.9137	12.9891	13.0618	13.1316	13.1982	13.2577	13.3086	13.3534	13.3949	13.4357	13.4786	13.5261	13.5745	13.6193	13.6622	13.7046	13.7482	13.7947	13.8444	13.8964	13.9494	14.0024	14.0544
Byasa Latreillei	Female	UN	white	AN886_UN_H_white		13.2667	13.4259	13.5814	13.7328	13.8803	14.0236	14.1628	14.2977	14.4284	14.5551	14.678	14.7971	14.9127	15.0241	15.1309	15.2335	15.3322	15.4275	15.5197	15.6091	15.6943	15.7741	15.8496	15.9217	15.9914	16.0597	16.123	16.1783	16.2278	16.274	16.3188	16.3648	16.4139	16.4636	16.5102	16.5551	16.5995	16.6447	16.692	16.7386	16.7821	16.8242	16.8665	16.9107
Byasa Latreillei	Female	UN	white	AN887_UN_H_white		13.6303	13.7871	13.9405	14.0905	14.2371	14.3804	14.5203	14.657	14.7902	14.92	15.0462	15.1689	15.2881	15.4033	15.5147	15.6224	15.7265	15.8272	15.9247	16.0191	16.1095	16.1955	16.2777	16.3569	16.4337	16.5089	16.5779	16.6378	16.6914	16.7418	16.7918	16.8444	16.9024	16.963	17.0217	17.079	17.1357	17.1923	17.2495	17.3095	17.3727	17.4372	17.5009	17.5619
Byasa Latreillei	Female	UN	white	PY105_UN_H_white		10.7411	10.8561	10.9701	11.0832	11.1955	11.3071	11.4181	11.5285	11.6381	11.7468	11.8544	11.9606	12.0655	12.169	12.2715	12.3729	12.4732	12.5721	12.6698	12.7659	12.8623	12.9596	13.0569	13.1531	13.247	13.3378	13.4229	13.5023	13.5777	13.6512	13.7248	13.8002	13.8796	13.9604	14.0395	14.1174	14.195	14.2729	14.3518	14.4325	14.5146	14.5975	14.6805	14.7629
Byasa Latreillei	Female	UN	white	PY319_UN_H_white		13.5448	13.7007	13.8528	14.0009	14.1451	14.2853	14.4216	14.5538	14.682	14.8062	14.9265	15.0428	15.1553	15.2634	15.3669	15.4661	15.5613	15.6528	15.7409	15.8258	15.906	15.9802	16.0498	16.1161	16.1802	16.2434	16.3015	16.3508	16.3941	16.434	16.4731	16.514	16.5594	16.605	16.6461	16.6848	16.7231	16.763	16.8067	16.8537	16.9019	16.9509	17.0003	17.0497
Byasa Latreillei	Female	UP	black	AN876_UP_F_black		1.27788	1.25492	1.23286	1.21182	1.19192	1.17329	1.15606	1.14021	1.12551	1.1118	1.09888	1.08657	1.0747	1.06361	1.05364	1.04461	1.03635	1.02866	1.02139	1.01434	1.01037	1.01107	1.01436	1.01813	1.02032	1.01882	1.01395	1.0076	1.00015	0.991951	0.983373	0.974775	0.966518	0.95795	0.948417	0.938276	0.927889	0.917614	0.90781	0.898701	0.890134	0.881908	0.873824	0.865679
Byasa Latreillei	Female	UP	black	AN886_UP_F_black		1.05492	1.0446	1.03469	1.02524	1.01629	1.00789	1.00009	0.992846	0.986059	0.979672	0.973633	0.967888	0.962385	0.957224	0.952509	0.948197	0.944244	0.940605	0.937237	0.934096	0.932531	0.933235	0.935185	0.937355	0.938719	0.938252	0.936928	0.936083	0.935234	0.933898	0.931595	0.927842	0.922155	0.914241	0.90459	0.893899	0.882865	0.872185	0.862557	0.852512	0.840766	0.828297	0.816083	0.8051
Byasa Latreillei	Female	UP	black	AN887_UP_F_black		1.12323	1.09234	1.06264	1.03422	1.0072	0.981696	0.957807	0.935521	0.914644	0.895027	0.876515	0.858957	0.842202	0.826664	0.812703	0.800075	0.788541	0.777859	0.767788	0.758087	0.750722	0.746901	0.74524	0.744354	0.74286	0.739374	0.735017	0.731556	0.728585	0.725695	0.722479	0.718528	0.713434	0.706355	0.697322	0.687241	0.677017	0.667554	0.659759	0.652736	0.645292	0.637884	0.63097	0.625005
Byasa Latreillei	Female	UP	black	PY105_UP_F_black		0.881694	0.86254	0.844321	0.827132	0.811067	0.796219	0.782683	0.770446	0.759348	0.749257	0.740044	0.731578	0.723729	0.716929	0.711526	0.707267	0.703901	0.701174	0.698833	0.696625	0.697421	0.702849	0.71079	0.719129	0.725746	0.728525	0.728887	0.729416	0.729745	0.729503	0.728321	0.725828	0.721655	0.71469	0.704867	0.693387	0.681451	0.67026	0.661016	0.651742	0.640407	0.628127	0.616022	0.605208
Byasa Latreillei	Female	UP	black	PY319_UP_F_black		1.2354	1.21259	1.19047	1.16909	1.14852	1.12881	1.11004	1.09209	1.07481	1.05816	1.0421	1.02659	1.01158	0.997184	0.98351	0.970508	0.958133	0.946336	0.935072	0.924293	0.914811	0.907066	0.900454	0.894372	0.888216	0.881383	0.87351	0.864842	0.855685	0.846345	0.837127	0.828337	0.820281	0.814075	0.809992	0.807075	0.804366	0.800906	0.795739	0.790473	0.78687	0.784201	0.781738	0.778752
Byasa Latreillei	Female	UP	grey	AN876_UP_F_grey		6.67759	6.6452	6.61415	6.58459	6.55666	6.53051	6.50629	6.48389	6.46302	6.44349	6.42516	6.40785	6.3914	6.37627	6.36288	6.35097	6.34029	6.33058	6.32161	6.31312	6.30931	6.31241	6.31927	6.32674	6.33166	6.33087	6.32582	6.31992	6.31296	6.30472	6.29497	6.28352	6.27013	6.25604	6.24224	6.2281	6.21301	6.19635	6.1775	6.15629	6.13333	6.10915	6.08429	6.05929
Byasa Latreillei	Female	UP	grey	AN886_UP_F_grey		4.92743	4.93339	4.93856	4.94289	4.94636	4.94894	4.9506	4.95128	4.95097	4.94974	4.94765	4.94477	4.94115	4.93636	4.93013	4.92274	4.91448	4.90564	4.89652	4.8874	4.87714	4.86492	4.85152	4.83772	4.82433	4.81211	4.80015	4.78717	4.77345	4.75925	4.74484	4.73048	4.71645	4.70493	4.69667	4.6898	4.68243	4.67269	4.65869	4.64084	4.62134	4.60099	4.5806	4.56097
Byasa Latreillei	Female	UP	grey	AN887_UP_F_grey		4.63305	4.62804	4.62298	4.61793	4.61293	4.60804	4.60331	4.59875	4.59427	4.58979	4.58522	4.5805	4.57552	4.57048	4.56555	4.5606	4.55556	4.55031	4.54475	4.53878	4.53259	4.52642	4.52021	4.51389	4.50742	4.50073	4.49364	4.48607	4.4782	4.47016	4.46211	4.4542	4.44659	4.439	4.43105	4.42276	4.41414	4.40518	4.39592	4.38681	4.37813	4.36961	4.36094	4.35185
Byasa Latreillei	Female	UP	grey	PY105_UP_F_grey		3.8171	3.79679	3.77755	3.75946	3.7426	3.72707	3.71295	3.70022	3.68872	3.67835	3.669	3.66056	3.65293	3.64662	3.64201	3.6388	3.63665	3.63525	3.63428	3.63342	3.63532	3.64152	3.65012	3.65916	3.66674	3.6709	3.67333	3.67657	3.68007	3.68324	3.68552	3.68634	3.68511	3.6824	3.6791	3.6751	3.67034	3.66472	3.65816	3.64982	3.63938	3.62752	3.61492	3.60228
Byasa Latreillei	Female	UP	grey	PY319_UP_F_grey		4.88647	4.88896	4.89079	4.89187	4.89214	4.89152	4.88993	4.88737	4.88395	4.87978	4.87498	4.86967	4.86396	4.8575	4.85002	4.84171	4.83278	4.82343	4.81387	4.80429	4.79276	4.77812	4.7618	4.74521	4.72976	4.71687	4.70605	4.69577	4.68596	4.67652	4.66737	4.65841	4.64956	4.64177	4.63557	4.63024	4.62505	4.61926	4.61216	4.6048	4.59834	4.59225	4.58599	4.57901
Byasa Latreillei	Female	UP	black	AN876_UP_H_black		1.2919	1.2881	1.28462	1.28156	1.27904	1.27717	1.27606	1.27564	1.2757	1.27611	1.27673	1.27746	1.27815	1.27929	1.28126	1.28378	1.28658	1.28936	1.29185	1.29376	1.29769	1.30515	1.31426	1.32315	1.32993	1.33272	1.33059	1.32467	1.3162	1.30641	1.29653	1.28781	1.28147	1.27679	1.27216	1.26747	1.26262	1.25749	1.25199	1.24632	1.24075	1.23522	1.22969	1.2241
Byasa Latreillei	Female	UP	black	AN886_UP_H_black		1.42115	1.41192	1.40295	1.39419	1.38561	1.37717	1.36883	1.36062	1.35257	1.34473	1.33712	1.32976	1.32269	1.31542	1.30768	1.29978	1.29206	1.28484	1.27844	1.27319	1.269	1.26552	1.26273	1.26059	1.25906	1.25813	1.25936	1.26349	1.26923	1.2753	1.2804	1.28324	1.28254	1.28152	1.28314	1.28567	1.28736	1.28648	1.2813	1.27145	1.25848	1.24358	1.22792	1.21268
Byasa Latreillei	Female	UP	black	AN887_UP_H_black		1.12122	1.09103	1.06216	1.0347	1.00873	0.98433	0.961593	0.940469	0.920788	0.902452	0.885358	0.869407	0.854497	0.840924	0.828938	0.818378	0.809081	0.800884	0.793625	0.787141	0.782993	0.782108	0.783367	0.785652	0.787844	0.788827	0.789328	0.790666	0.792604	0.794908	0.797341	0.799669	0.801657	0.804733	0.809789	0.815778	0.821652	0.826366	0.828872	0.830464	0.832818	0.835463	0.83793	0.839747
Byasa Latreillei	Female	UP	black	PY105_UP_H_black		1.62161	1.60981	1.59844	1.5876	1.57737	1.56785	1.55913	1.55122	1.54398	1.53724	1.53085	1.52467	1.51852	1.51254	1.50696	1.50171	1.49675	1.49204	1.48754	1.48318	1.48071	1.48105	1.48299	1.4853	1.48676	1.48614	1.48323	1.47894	1.47374	1.46811	1.46252	1.45743	1.45332	1.44966	1.44567	1.44141	1.43693	1.43229	1.42756	1.42326	1.41968	1.41658	1.41369	1.41075
Byasa Latreillei	Female	UP	black	PY319_UP_H_black		1.58707	1.57658	1.56629	1.55622	1.54637	1.53675	1.52737	1.51814	1.50902	1.50003	1.49119	1.48255	1.47412	1.46589	1.45786	1.45002	1.4424	1.43501	1.42784	1.42093	1.41457	1.40891	1.40364	1.3985	1.39321	1.38749	1.38145	1.37533	1.36905	1.36252	1.35566	1.34837	1.34057	1.33372	1.32868	1.32447	1.32011	1.31462	1.30701	1.29747	1.28707	1.27615	1.26507	1.25418
Byasa Latreillei	Female	UP	red	AN876_UP_H_red		1.97604	1.99389	2.01146	2.02886	2.04623	2.06368	2.08135	2.09921	2.11701	2.13459	2.15179	2.16843	2.18435	2.19992	2.21552	2.23092	2.24591	2.26028	2.27381	2.28628	2.29988	2.31592	2.33284	2.34908	2.3631	2.37334	2.37778	2.37668	2.37198	2.36557	2.35938	2.35532	2.3553	2.3541	2.34732	2.33812	2.32966	2.32512	2.32766	2.33393	2.33952	2.34598	2.35489	2.36778
Byasa Latreillei	Female	UP	red	AN886_UP_H_red		3.14412	3.19344	3.24109	3.28705	3.33131	3.37385	3.41466	3.45368	3.49088	3.52632	3.56003	3.59206	3.62245	3.65086	3.67709	3.70135	3.72389	3.74491	3.76466	3.78336	3.80027	3.81484	3.82754	3.83888	3.84932	3.85937	3.86679	3.86992	3.87008	3.86857	3.86672	3.86584	3.86724	3.8672	3.86279	3.85652	3.85089	3.8484	3.85156	3.85526	3.85491	3.85377	3.85511	3.86219
Byasa Latreillei	Female	UP	red	AN887_UP_H_red		2.7324	2.74163	2.75079	2.76002	2.76948	2.77931	2.78966	2.80046	2.81142	2.82235	2.83307	2.8434	2.85316	2.86285	2.87292	2.88307	2.89303	2.9025	2.9112	2.91885	2.92732	2.93784	2.94911	2.95988	2.96887	2.97481	2.97541	2.97058	2.96226	2.95244	2.94308	2.93615	2.93361	2.93033	2.92189	2.91138	2.90187	2.89644	2.89818	2.90348	2.90791	2.91332	2.92154	2.93442
Byasa Latreillei	Female	UP	red	PY105_UP_H_red		2.38824	2.41113	2.43385	2.45645	2.47901	2.50158	2.52424	2.54696	2.56961	2.59211	2.61436	2.63627	2.65775	2.67887	2.69976	2.72041	2.74077	2.76082	2.78055	2.79991	2.81989	2.84104	2.86264	2.88399	2.9044	2.92316	2.93822	2.94912	2.95749	2.965	2.97327	2.98398	2.99875	3.01476	3.02897	3.0427	3.05728	3.07404	3.0943	3.11668	3.13941	3.16323	3.18887	3.21707
Byasa Latreillei	Female	UP	red	PY319_UP_H_red		2.7462	2.77108	2.79559	2.81981	2.84383	2.86773	2.8916	2.91537	2.93886	2.96198	2.98465	3.00678	3.02828	3.04943	3.07046	3.09122	3.11155	3.13129	3.1503	3.16841	3.18679	3.20619	3.22576	3.2447	3.26217	3.27735	3.28884	3.29656	3.30172	3.30551	3.3091	3.3137	3.3205	3.32496	3.3239	3.3205	3.31794	3.31941	3.3281	3.33807	3.34366	3.34849	3.35619	3.37039
Byasa Latreillei	Female	UP	white	AN876_UP_H_white		12.1968	12.3695	12.5384	12.7033	12.8642	13.0209	13.1735	13.3218	13.466	13.6063	13.7428	13.8755	14.0047	14.1294	14.2493	14.3647	14.4761	14.5842	14.6894	14.7923	14.8889	14.9772	15.0598	15.1396	15.2193	15.3017	15.3816	15.4537	15.5208	15.5858	15.6515	15.7207	15.7962	15.8749	15.9525	16.0298	16.1076	16.1868	16.2683	16.3547	16.4464	16.5409	16.6359	16.7289
Byasa Latreillei	Female	UP	white	AN886_UP_H_white		12.7472	12.9165	13.0822	13.2439	13.4018	13.5557	13.7055	13.8512	13.993	14.1309	14.2651	14.3957	14.5227	14.6455	14.7636	14.8773	14.9873	15.094	15.1977	15.299	15.3954	15.4851	15.5701	15.6521	15.7331	15.8149	15.8937	15.9659	16.0335	16.0985	16.1631	16.2292	16.2988	16.3692	16.4372	16.5037	16.5699	16.6368	16.7056	16.776	16.8469	16.918	16.9893	17.0604
Byasa Latreillei	Female	UP	white	AN887_UP_H_white		14.2258	14.3787	14.5279	14.6732	14.8145	14.9517	15.0847	15.2136	15.3385	15.4596	15.577	15.6909	15.8012	15.907	16.0076	16.1037	16.1959	16.2849	16.3715	16.4563	16.5355	16.6066	16.6725	16.7359	16.7997	16.8667	16.9321	16.9909	17.0457	17.0987	17.1525	17.2095	17.2721	17.3376	17.4021	17.4663	17.5311	17.5972	17.6653	17.7373	17.8131	17.8911	17.9695	18.0467
Byasa Latreillei	Female	UP	white	PY105_UP_H_white		13.1381	13.3072	13.474	13.6384	13.8004	13.9599	14.1169	14.2714	14.4236	14.5735	14.721	14.8661	15.0089	15.1486	15.2847	15.4178	15.5484	15.677	15.8041	15.9303	16.0541	16.1746	16.2925	16.4091	16.5251	16.6416	16.7552	16.8632	16.9676	17.0704	17.1737	17.2793	17.3894	17.5008	17.61	17.7183	17.8272	17.9381	18.0524	18.1732	18.3004	18.4309	18.5617	18.6894
Byasa Latreillei	Female	UP	white	PY319_UP_H_white		12.8444	12.9992	13.1506	13.2986	13.4432	13.5842	13.7217	13.8555	13.986	14.113	14.2367	14.3571	14.4742	14.5874	14.6964	14.8016	14.9034	15.0021	15.0981	15.1918	15.2815	15.3659	15.4464	15.5243	15.6007	15.677	15.7487	15.8123	15.8706	15.9263	15.9822	16.0411	16.1059	16.1723	16.2357	16.2978	16.3603	16.425	16.4936	16.5664	16.6418	16.7187	16.7961	16.8731
Byasa Latreillei	Male	UN	black	AB310_UN_F_black		1.21182	1.20851	1.20499	1.20128	1.19741	1.19338	1.18923	1.1849	1.18036	1.17559	1.17059	1.16534	1.15984	1.15414	1.1483	1.14229	1.13606	1.1296	1.12287	1.11583	1.1083	1.10025	1.09183	1.08323	1.07461	1.06613	1.05548	1.04129	1.02524	1.00898	0.994152	0.982421	0.975441	0.974991	0.980029	0.987972	0.996237	1.00224	1.00341	1.00285	1.0045	1.00701	1.00899	1.0091
Byasa Latreillei	Male	UN	black	AB373_UN_F_black		1.35987	1.35433	1.34871	1.34311	1.33764	1.33241	1.32751	1.32289	1.3183	1.31362	1.30871	1.30345	1.2977	1.29151	1.28501	1.27823	1.27119	1.2639	1.25638	1.24867	1.24115	1.23408	1.22724	1.2204	1.21334	1.20583	1.19522	1.1802	1.16257	1.14414	1.12673	1.11214	1.10217	1.09739	1.09608	1.09669	1.09765	1.0974	1.09436	1.09255	1.09548	1.10087	1.10643	1.10986
Byasa Latreillei	Male	UN	black	AI496_UN_F_black		0.744063	0.741911	0.739838	0.737974	0.736445	0.735379	0.734905	0.734997	0.735435	0.736061	0.736716	0.737241	0.737476	0.738205	0.739994	0.742352	0.744793	0.746827	0.747965	0.747719	0.748754	0.752819	0.758054	0.762597	0.764586	0.76216	0.753754	0.740271	0.723548	0.705423	0.687735	0.67232	0.661018	0.649509	0.633807	0.616258	0.599202	0.584985	0.575947	0.571312	0.568438	0.566875	0.566173	0.565882
Byasa Latreillei	Male	UN	black	AN890_UN_F_black		1.00854	0.980088	0.952859	0.92689	0.902219	0.878887	0.856933	0.836311	0.816926	0.798745	0.781737	0.765866	0.751101	0.73769	0.725808	0.715312	0.706056	0.697896	0.690688	0.684288	0.680718	0.68107	0.683797	0.687355	0.690199	0.690784	0.689636	0.688371	0.687077	0.685846	0.684768	0.683934	0.683432	0.685772	0.692059	0.70028	0.708423	0.714475	0.716422	0.71492	0.712158	0.708421	0.703996	0.699169
Byasa Latreillei	Male	UN	grey	AB310_UN_F_grey		3.75607	3.72703	3.69907	3.67218	3.64631	3.62145	3.59757	3.57468	3.55283	3.53205	3.51234	3.49373	3.47623	3.45953	3.44343	3.42816	3.41394	3.40096	3.38946	3.37964	3.37157	3.3651	3.36008	3.35639	3.35387	3.35241	3.3534	3.35763	3.36408	3.37168	3.3794	3.3862	3.39101	3.39909	3.4139	3.43179	3.4491	3.46217	3.46733	3.46747	3.46745	3.46654	3.46402	3.45916
Byasa Latreillei	Male	UN	grey	AB373_UN_F_grey		3.47733	3.47281	3.46825	3.46357	3.4587	3.45357	3.44811	3.44225	3.43608	3.42971	3.42328	3.41691	3.41073	3.40425	3.39713	3.38968	3.3822	3.375	3.36839	3.36268	3.35698	3.35055	3.3439	3.33755	3.332	3.32778	3.32365	3.31843	3.31273	3.30715	3.30227	3.2987	3.29704	3.30145	3.31335	3.3292	3.34545	3.35857	3.36501	3.36875	3.37488	3.38159	3.38705	3.38943
Byasa Latreillei	Male	UN	grey	AI496_UN_F_grey		3.89673	3.89185	3.88664	3.88104	3.87497	3.86837	3.86116	3.85334	3.84502	3.83629	3.82726	3.818	3.80863	3.79862	3.78764	3.776	3.76402	3.75203	3.74035	3.7293	3.71802	3.70579	3.69311	3.68051	3.66848	3.65753	3.64732	3.63716	3.62707	3.61706	3.60715	3.59736	3.58771	3.57862	3.57036	3.56272	3.55547	3.54841	3.5413	3.5348	3.52939	3.52461	3.52001	3.5151
Byasa Latreillei	Male	UN	grey	AN890_UN_F_grey		2.25343	2.24326	2.23352	2.2243	2.21574	2.20793	2.201	2.19491	2.18947	2.18451	2.17988	2.1754	2.17091	2.16666	2.1629	2.15954	2.15645	2.15355	2.15071	2.14783	2.14729	2.15038	2.15536	2.1605	2.16404	2.16426	2.16055	2.15406	2.14568	2.13629	2.12679	2.11806	2.11099	2.10432	2.09656	2.08826	2.07993	2.07213	2.06537	2.06062	2.05787	2.05621	2.05472	2.05249
Byasa Latreillei	Male	UN	black	AB310_UN_H_black		1.70365	1.70007	1.69663	1.6934	1.6905	1.688	1.686	1.68448	1.68328	1.68226	1.68127	1.68017	1.67882	1.67723	1.67554	1.67379	1.67201	1.67024	1.6685	1.66683	1.66662	1.66858	1.67171	1.67501	1.67749	1.67815	1.67581	1.67066	1.66372	1.65605	1.64866	1.6426	1.63892	1.63835	1.64011	1.64293	1.64553	1.64663	1.64496	1.64215	1.64031	1.63888	1.63731	1.63504
Byasa Latreillei	Male	UN	black	AB373_UN_H_black		2.73504	2.71797	2.70134	2.68516	2.66948	2.6543	2.63967	2.6255	2.6117	2.59825	2.58513	2.57235	2.55987	2.54757	2.53537	2.5234	2.5118	2.50069	2.49019	2.48043	2.47155	2.46353	2.45624	2.44956	2.44335	2.43749	2.42891	2.41606	2.40106	2.38602	2.37308	2.36436	2.36198	2.36931	2.38562	2.40688	2.42908	2.4482	2.4602	2.47182	2.49003	2.51116	2.5315	2.54739
Byasa Latreillei	Male	UN	black	AI496_UN_H_black		2.03814	2.03702	2.03572	2.03424	2.0326	2.03082	2.02891	2.0269	2.0248	2.02255	2.0201	2.01741	2.01444	2.01107	2.00728	2.00316	1.99878	1.99422	1.98956	1.98487	1.98007	1.97505	1.96992	1.96478	1.95973	1.95487	1.94907	1.94164	1.93333	1.92492	1.91716	1.9108	1.90662	1.90331	1.89946	1.89563	1.8924	1.89034	1.89002	1.89316	1.89998	1.90878	1.91787	1.92554
Byasa Latreillei	Male	UN	black	AN890_UN_H_black		1.845	1.85419	1.86257	1.8702	1.87715	1.88348	1.88927	1.8945	1.89905	1.90282	1.9057	1.90758	1.90835	1.90786	1.90611	1.90323	1.89936	1.89462	1.88916	1.88311	1.87532	1.86521	1.85375	1.84193	1.83072	1.8211	1.80935	1.7926	1.77315	1.75328	1.73527	1.7214	1.71397	1.71247	1.71409	1.71757	1.72168	1.72518	1.72682	1.73256	1.74649	1.76462	1.78292	1.79738
Byasa Latreillei	Male	UN	red	AB310_UN_H_red		2.60992	2.65991	2.70894	2.75704	2.80424	2.85056	2.89602	2.94056	2.98407	3.02654	3.06796	3.10833	3.14762	3.18565	3.2223	3.25774	3.29213	3.32563	3.35839	3.39058	3.42165	3.45121	3.47966	3.50741	3.53486	3.56242	3.586	3.60305	3.61624	3.62826	3.64176	3.65942	3.68392	3.71209	3.73975	3.76805	3.79817	3.83126	3.86848	3.90829	3.94899	3.99147	4.03666	4.08546
Byasa Latreillei	Male	UN	red	AB373_UN_H_red		3.04934	3.10675	3.16247	3.21657	3.26906	3.31999	3.3694	3.41719	3.46325	3.50756	3.55011	3.59088	3.62988	3.66704	3.70236	3.73588	3.76767	3.79776	3.82622	3.85307	3.87749	3.89903	3.91836	3.93617	3.95311	3.96988	3.98134	3.98419	3.98183	3.97763	3.97499	3.97729	3.98792	4.00168	4.0127	4.02335	4.03603	4.05312	4.077	4.10352	4.12863	4.15488	4.18483	4.22106
Byasa Latreillei	Male	UN	red	AI496_UN_H_red		4.01463	4.09806	4.17928	4.25829	4.33509	4.4097	4.48211	4.55234	4.62039	4.68624	4.74988	4.81126	4.87039	4.92708	4.98127	5.03306	5.08255	5.12985	5.17508	5.21834	5.25777	5.29243	5.32379	5.35334	5.38254	5.41288	5.4392	5.45754	5.47123	5.48355	5.49782	5.51733	5.54539	5.5736	5.59455	5.61301	5.63374	5.66152	5.70112	5.74742	5.79369	5.84227	5.89546	5.95561
Byasa Latreillei	Male	UN	red	AN890_UN_H_red		2.4633	2.52104	2.57716	2.63162	2.68436	2.73533	2.78449	2.83187	2.87755	2.92156	2.96394	3.00471	3.04392	3.08082	3.115	3.14693	3.17709	3.20597	3.23403	3.26176	3.28599	3.30483	3.32065	3.33583	3.35275	3.3738	3.39436	3.40991	3.4229	3.43579	3.45105	3.47113	3.49849	3.5304	3.56292	3.59665	3.63224	3.6703	3.71147	3.75629	3.80463	3.85605	3.91013	3.96643
Byasa Latreillei	Male	UN	white	AB310_UN_H_white		9.87995	9.97152	10.0629	10.154	10.2449	10.3355	10.4258	10.5157	10.6053	10.6946	10.7837	10.8726	10.9614	11.0497	11.1374	11.2246	11.3116	11.3987	11.4859	11.5736	11.6611	11.748	11.8346	11.9214	12.0087	12.0969	12.1834	12.2666	12.348	12.4295	12.5126	12.5992	12.6909	12.7899	12.8955	13.0049	13.1151	13.2234	13.3269	13.4294	13.5355	13.6432	13.7504	13.8551
Byasa Latreillei	Male	UN	white	AB373_UN_H_white		10.3297	10.4513	10.5711	10.6891	10.8052	10.9195	11.0317	11.142	11.2505	11.3571	11.462	11.5652	11.6668	11.7664	11.8636	11.9588	12.0522	12.1442	12.235	12.3249	12.4134	12.5	12.5849	12.6685	12.7511	12.833	12.912	12.9867	13.0586	13.129	13.1994	13.2713	13.346	13.4251	13.5076	13.5915	13.675	13.7559	13.8323	13.9043	13.9738	14.0416	14.1085	14.1753
Byasa Latreillei	Male	UN	white	AI496_UN_H_white		12.3996	12.5732	12.743	12.909	13.071	13.229	13.3829	13.5328	13.6789	13.8211	13.9594	14.0941	14.225	14.3514	14.4729	14.59	14.7031	14.8128	14.9196	15.0239	15.1232	15.2158	15.3035	15.3885	15.4725	15.5575	15.6381	15.7098	15.7758	15.8392	15.9033	15.9713	16.0464	16.122	16.1915	16.2587	16.327	16.4	16.4813	16.5693	16.6597	16.7525	16.8476	16.9448
Byasa Latreillei	Male	UN	white	AN890_UN_H_white		8.15154	8.25853	8.36401	8.46795	8.57032	8.6711	8.77026	8.86777	8.96366	9.05797	9.15075	9.24204	9.33188	9.42001	9.50626	9.59082	9.67384	9.75552	9.83603	9.91555	9.99385	10.0707	10.1461	10.2202	10.2932	10.365	10.433	10.4956	10.5546	10.6121	10.6699	10.7298	10.7938	10.8617	10.9315	11.0023	11.0733	11.1435	11.2122	11.2801	11.3482	11.4164	11.4843	11.5517
Byasa Latreillei	Male	UP	black	AB310_UP_F_black		1.17029	1.15513	1.14044	1.12626	1.11266	1.09968	1.08739	1.0758	1.06485	1.05442	1.04441	1.03471	1.02521	1.01586	1.00672	0.997837	0.989287	0.981129	0.973426	0.966239	0.959675	0.95379	0.948569	0.944	0.940067	0.936758	0.933874	0.931295	0.929118	0.927443	0.926367	0.925988	0.926407	0.929681	0.936488	0.944846	0.952777	0.958299	0.959433	0.959109	0.960716	0.962968	0.964577	0.964254
Byasa Latreillei	Male	UP	black	AB373_UP_F_black		1.04691	1.01673	0.988035	0.960944	0.935565	0.912011	0.890393	0.870668	0.852618	0.836098	0.820962	0.807062	0.794253	0.7829	0.773338	0.765373	0.758811	0.753455	0.749113	0.745588	0.745258	0.749481	0.756536	0.764704	0.772263	0.777494	0.781131	0.785013	0.789072	0.793239	0.797449	0.801632	0.805723	0.813207	0.825709	0.84037	0.854329	0.864725	0.868697	0.867972	0.866191	0.863357	0.859477	0.854555
Byasa Latreillei	Male	UP	black	AI496_UP_F_black		0.715704	0.708212	0.700923	0.693958	0.687433	0.681467	0.676179	0.671528	0.667298	0.663342	0.659514	0.655667	0.651654	0.647943	0.644912	0.642284	0.63978	0.63712	0.634027	0.630222	0.626871	0.624837	0.623384	0.621777	0.619281	0.61516	0.607538	0.5961	0.582449	0.568191	0.554931	0.544272	0.53782	0.533349	0.528014	0.522492	0.517461	0.513599	0.511582	0.514302	0.522528	0.53376	0.545498	0.555241
Byasa Latreillei	Male	UP	black	AN890_UP_F_black		1.0573	1.06564	1.07337	1.08045	1.08686	1.09254	1.09748	1.10163	1.10504	1.10776	1.10986	1.11139	1.11241	1.11258	1.11167	1.10991	1.10752	1.10474	1.10177	1.09885	1.09519	1.09021	1.08444	1.07839	1.07258	1.06755	1.0613	1.05226	1.04163	1.03058	1.02029	1.01196	1.00675	1.00597	1.00905	1.01432	1.02015	1.02487	1.02685	1.02746	1.02889	1.03069	1.03243	1.03367
Byasa Latreillei	Male	UP	grey	AB310_UP_F_grey		2.38583	2.38107	2.37622	2.37126	2.36613	2.36082	2.35527	2.34951	2.34357	2.3375	2.33135	2.32515	2.31896	2.31248	2.30553	2.2983	2.29096	2.2837	2.2767	2.27015	2.26279	2.25387	2.24429	2.23499	2.22687	2.22085	2.21681	2.21383	2.21169	2.21015	2.209	2.208	2.20692	2.20886	2.21543	2.22414	2.2325	2.23803	2.23825	2.23491	2.23123	2.22698	2.22192	2.2158
Byasa Latreillei	Male	UP	grey	AB373_UP_F_grey		2.10333	2.0817	2.06138	2.04246	2.02501	2.00913	1.99489	1.98229	1.97118	1.96144	1.95292	1.94551	1.93908	1.93384	1.92999	1.92747	1.92616	1.92597	1.92682	1.92861	1.93415	1.94489	1.95871	1.97351	1.98714	1.99751	2.0065	2.0169	2.02794	2.03881	2.04873	2.05691	2.06256	2.06852	2.07695	2.08606	2.09404	2.0991	2.09945	2.09551	2.08923	2.08114	2.07174	2.06156
Byasa Latreillei	Male	UP	grey	AI496_UP_F_grey		1.64623	1.63095	1.61629	1.60223	1.58874	1.57581	1.56342	1.55159	1.54039	1.52982	1.51987	1.51054	1.50183	1.49344	1.4852	1.47732	1.46999	1.46342	1.4578	1.45332	1.44959	1.44624	1.44354	1.44176	1.44119	1.4421	1.44583	1.45279	1.46191	1.47208	1.48222	1.49123	1.49801	1.50521	1.51508	1.526	1.5363	1.54436	1.54852	1.55118	1.55509	1.55917	1.56235	1.56352
Byasa Latreillei	Male	UP	grey	AN890_UP_F_grey		2.74428	2.7482	2.7518	2.75501	2.75779	2.76009	2.76186	2.76306	2.76376	2.76403	2.76396	2.76361	2.76307	2.76191	2.75985	2.75716	2.75413	2.75102	2.74811	2.74569	2.74346	2.74099	2.73838	2.73572	2.73312	2.73067	2.72759	2.7233	2.71823	2.71281	2.70744	2.70255	2.69857	2.69597	2.69469	2.6943	2.69442	2.69461	2.69449	2.69486	2.69644	2.69868	2.701	2.70285
Byasa Latreillei	Male	UP	black	AB310_UP_H_black		1.04618	1.03069	1.01561	1.00085	0.98634	0.972001	0.957758	0.943653	0.929825	0.916342	0.90327	0.890677	0.878632	0.866372	0.853425	0.840286	0.827452	0.81542	0.804686	0.795748	0.786392	0.775125	0.76353	0.753189	0.745683	0.742594	0.744323	0.749605	0.757522	0.767156	0.777588	0.787901	0.797175	0.811879	0.835836	0.864163	0.891975	0.91439	0.926524	0.933653	0.942999	0.952599	0.960489	0.964706
Byasa Latreillei	Male	UP	black	AB373_UP_H_black		1.04951	1.0365	1.02379	1.01136	0.999214	0.98734	0.975731	0.964392	0.953323	0.942502	0.931907	0.921516	0.911307	0.900703	0.889413	0.877847	0.866415	0.855526	0.84559	0.837016	0.829309	0.821909	0.815128	0.809276	0.804667	0.80161	0.798369	0.793648	0.788425	0.783678	0.780384	0.779519	0.782063	0.793149	0.814021	0.839817	0.865674	0.886731	0.898127	0.906512	0.919706	0.934591	0.948052	0.956973
Byasa Latreillei	Male	UP	black	AI496_UP_H_black		0.915951	0.910161	0.904255	0.898248	0.892154	0.885986	0.879759	0.873509	0.867233	0.860889	0.854436	0.84783	0.84103	0.834035	0.826873	0.819551	0.812073	0.804444	0.796669	0.788752	0.780186	0.770757	0.76091	0.751088	0.741739	0.733305	0.723936	0.712317	0.699699	0.68733	0.67646	0.668338	0.664213	0.663257	0.663614	0.664996	0.667116	0.669686	0.672418	0.678087	0.68824	0.700748	0.713481	0.72431
Byasa Latreillei	Male	UP	black	AN890_UP_H_black		0.810746	0.824604	0.83767	0.849867	0.861121	0.871356	0.880495	0.888505	0.895482	0.901549	0.906827	0.911437	0.9155	0.918567	0.920297	0.92097	0.92087	0.920276	0.919471	0.918737	0.916061	0.910202	0.902597	0.894685	0.887903	0.883689	0.880549	0.876394	0.871777	0.867247	0.863354	0.860649	0.859683	0.862934	0.870979	0.881507	0.892209	0.900776	0.904899	0.906425	0.908434	0.91047	0.912078	0.9128
Byasa Latreillei	Male	UP	red	AB310_UP_H_red		2.68419	2.69569	2.70734	2.7192	2.73131	2.74374	2.75655	2.7697	2.78306	2.79656	2.81012	2.82368	2.83715	2.85059	2.8641	2.87767	2.8913	2.90499	2.91873	2.93252	2.94707	2.96278	2.97912	2.9956	3.01172	3.02696	3.03969	3.04944	3.05746	3.06501	3.07335	3.08374	3.09743	3.11578	3.13806	3.16241	3.18695	3.20984	3.2292	3.24809	3.26971	3.29244	3.31464	3.3347
Byasa Latreillei	Male	UP	red	AB373_UP_H_red		3.20149	3.2252	3.2486	3.2717	3.29456	3.31719	3.33962	3.36188	3.38391	3.40566	3.42705	3.44802	3.46849	3.48844	3.50794	3.52701	3.5457	3.56406	3.58211	3.5999	3.61866	3.63896	3.65989	3.68052	3.69995	3.71724	3.73174	3.74386	3.75435	3.76393	3.77335	3.78333	3.79461	3.80684	3.8191	3.83129	3.84332	3.85509	3.8665	3.87402	3.87619	3.876	3.87643	3.88046
Byasa Latreillei	Male	UP	red	AI496_UP_H_red		1.83114	1.83911	1.84686	1.85448	1.86209	1.86979	1.87768	1.88576	1.89383	1.90175	1.90937	1.91655	1.92315	1.92956	1.9361	1.94254	1.94867	1.95424	1.95905	1.96284	1.96629	1.96997	1.97354	1.97666	1.979	1.98022	1.97703	1.96805	1.95579	1.94277	1.93151	1.92452	1.92433	1.92564	1.92324	1.91977	1.91787	1.92018	1.92935	1.94528	1.96552	1.98912	2.01519	2.04278
Byasa Latreillei	Male	UP	red.3.whitish	AN890_UP_H_red.3.whitish		2.24395	2.28327	2.32137	2.35817	2.39357	2.4275	2.45987	2.49062	2.51984	2.54767	2.57426	2.59975	2.62428	2.64732	2.66844	2.68801	2.70636	2.72386	2.74084	2.75767	2.77305	2.78603	2.7974	2.80797	2.81855	2.82995	2.83938	2.84459	2.84724	2.84894	2.85135	2.8561	2.86482	2.87725	2.89171	2.90775	2.92491	2.94273	2.96075	2.97876	2.99705	3.01592	3.03567	3.0566
Byasa Latreillei	Male	UP	white	AB310_UP_H_white		10.6051	10.7218	10.8379	10.9534	11.0682	11.1823	11.2956	11.4083	11.5203	11.6318	11.7426	11.8529	11.9627	12.0713	12.1786	12.2847	12.3902	12.4954	12.6007	12.7064	12.8107	12.9124	13.0129	13.1135	13.2157	13.3207	13.4264	13.5302	13.6334	13.737	13.8422	13.9501	14.0618	14.1765	14.2928	14.4103	14.5291	14.6489	14.7697	14.8937	15.022	15.1531	15.2852	15.4168
Byasa Latreillei	Male	UP	white	AB373_UP_H_white		9.30132	9.41421	9.52582	9.63621	9.74542	9.85351	9.96055	10.0666	10.1715	10.2752	10.3777	10.4786	10.5781	10.676	10.7727	10.868	10.9619	11.0545	11.1456	11.2352	11.3244	11.4138	11.5027	11.5903	11.6758	11.7587	11.8369	11.9103	11.9804	12.0487	12.1168	12.1861	12.2583	12.3293	12.3954	12.4592	12.523	12.5893	12.6605	12.7361	12.8137	12.8924	12.9715	13.0503
Byasa Latreillei	Male	UP	white	AI496_UP_H_white		9.53598	9.66826	9.79833	9.92628	10.0522	10.1762	10.2983	10.4186	10.5367	10.6526	10.7662	10.8774	10.9861	11.0924	11.1964	11.2981	11.3975	11.4945	11.5891	11.6812	11.7706	11.8571	11.9412	12.0231	12.1033	12.182	12.2541	12.3166	12.373	12.427	12.4819	12.5415	12.6092	12.6792	12.745	12.8093	12.8746	12.9434	13.0184	13.0995	13.1842	13.2719	13.3617	13.4528
Byasa Latreillei	Male	UP	white	AN890_UP_H_white		8.31882	8.42949	8.53874	8.64656	8.75294	8.85788	8.96137	9.06338	9.16389	9.26293	9.36051	9.45664	9.55135	9.64436	9.73554	9.82505	9.91309	9.99983	10.0854	10.1701	10.253	10.3334	10.4121	10.4897	10.5669	10.6443	10.7192	10.7897	10.8574	10.9239	10.9908	11.0597	11.1323	11.2084	11.2861	11.3647	11.4434	11.5215	11.598	11.6769	11.7607	11.8466	11.9319	12.0139
Cethosia biblis	Female	UN	brown	AH613_UN_F_brown		4.32088	4.31315	4.30482	4.29587	4.28627	4.27601	4.26507	4.25338	4.24091	4.22773	4.2139	4.19947	4.18449	4.16868	4.15183	4.13414	4.1158	4.09702	4.07799	4.05892	4.03893	4.01739	3.99492	3.9721	3.94952	3.92779	3.90319	3.87324	3.84033	3.80685	3.7752	3.74778	3.72698	3.71232	3.70109	3.69235	3.68515	3.67856	3.67164	3.66834	3.67142	3.67808	3.68552	3.69097
Cethosia biblis	Female	UN	brown	AQ224_UN_F_brown		2.85542	2.86574	2.87559	2.88507	2.89426	2.90325	2.91212	2.92085	2.92927	2.93726	2.94471	2.95151	2.95754	2.96309	2.96841	2.97333	2.97771	2.98138	2.98419	2.98598	2.98789	2.99063	2.99344	2.99554	2.99615	2.9945	2.99049	2.98468	2.97736	2.96877	2.95918	2.94886	2.93806	2.92624	2.91285	2.89814	2.88235	2.86576	2.8486	2.83199	2.81631	2.80069	2.78425	2.76613
Cethosia biblis	Female	UN	brown	AU054_UN_F_brown		3.69752	3.70029	3.70259	3.70453	3.70624	3.70787	3.70954	3.71115	3.71242	3.71323	3.71343	3.71288	3.71145	3.70962	3.70775	3.70558	3.70284	3.69925	3.69455	3.68846	3.68269	3.67834	3.67422	3.66915	3.66195	3.65141	3.63533	3.61355	3.588	3.56058	3.53323	3.50784	3.48635	3.46633	3.44464	3.4221	3.39953	3.37775	3.35757	3.34171	3.33071	3.32217	3.31371	3.30291
Cethosia biblis	Female	UN	brown	AY797_UN_F_brown		2.47655	2.50827	2.5387	2.56786	2.59576	2.62239	2.64778	2.67191	2.69475	2.71629	2.73652	2.7554	2.77294	2.78896	2.8034	2.81637	2.82799	2.83838	2.84765	2.85593	2.86271	2.86768	2.87122	2.87372	2.87554	2.87708	2.87661	2.87286	2.86689	2.85975	2.8525	2.84618	2.84186	2.83978	2.83889	2.83833	2.83722	2.83472	2.82994	2.82618	2.8258	2.82655	2.8262	2.82249
Cethosia biblis	Female	UN	brown	BB664_UN_F_brown		3.35116	3.38661	3.41983	3.45079	3.47947	3.50585	3.5299	3.55152	3.57066	3.58742	3.60188	3.61414	3.62428	3.63203	3.63717	3.63989	3.64037	3.63879	3.63533	3.63019	3.6222	3.61063	3.59626	3.57989	3.5623	3.5443	3.52146	3.49072	3.45491	3.41683	3.37932	3.34517	3.31722	3.29471	3.27443	3.25551	3.23709	3.21827	3.19819	3.18018	3.16657	3.15506	3.14332	3.12904
Cethosia biblis	Female	UN	brown	PW259_UN_F_brown		3.04065	3.02812	3.01542	3.00262	2.98979	2.97702	2.96438	2.95177	2.93904	2.92612	2.91295	2.89946	2.8856	2.8716	2.85764	2.8436	2.82934	2.8147	2.79956	2.78378	2.76769	2.75161	2.73535	2.71872	2.70154	2.6836	2.66276	2.63802	2.61097	2.58321	2.5563	2.53185	2.51143	2.49379	2.47661	2.45992	2.44376	2.42814	2.41309	2.40168	2.3954	2.39191	2.38886	2.38393
Cethosia biblis	Female	UN	red	AH613_UN_F_red		14.1027	14.0531	14.0056	13.96	13.9162	13.874	13.8332	13.7939	13.7562	13.7206	13.6871	13.656	13.6275	13.6007	13.5752	13.5513	13.5296	13.5105	13.4946	13.4824	13.4719	13.4618	13.4533	13.4474	13.4455	13.4485	13.4605	13.4823	13.5107	13.5426	13.5746	13.6036	13.6264	13.6577	13.7077	13.7659	13.8222	13.8663	13.8877	13.9025	13.9276	13.9543	13.9739	13.9775
Cethosia biblis	Female	UN	red	AQ224_UN_F_red		11.3759	11.5383	11.694	11.8429	11.9847	12.1191	12.2458	12.3651	12.4773	12.5826	12.6814	12.774	12.8606	12.9398	13.0106	13.0738	13.1304	13.1812	13.2273	13.2694	13.3007	13.317	13.3234	13.3249	13.3266	13.3335	13.3396	13.3373	13.3293	13.3184	13.3072	13.2986	13.2952	13.2977	13.3034	13.3099	13.3149	13.3161	13.311	13.3085	13.3148	13.3237	13.329	13.3244
Cethosia biblis	Female	UN	red	AU054_UN_F_red		16.7691	16.8898	17.0007	17.1011	17.1906	17.2685	17.3343	17.388	17.4307	17.463	17.4858	17.4998	17.5058	17.5005	17.4815	17.4508	17.4105	17.3624	17.3086	17.2512	17.1768	17.0771	16.9616	16.8397	16.7209	16.6145	16.5123	16.4018	16.2858	16.167	16.0483	15.9324	15.8224	15.7205	15.6251	15.5324	15.4391	15.3413	15.2356	15.1285	15.0261	14.9248	14.8207	14.71
Cethosia biblis	Female	UN	red	AY797_UN_F_red		7.87554	8.0719	8.26156	8.4445	8.62071	8.79018	8.95291	9.1089	9.25815	9.40067	9.53644	9.66544	9.78767	9.90263	10.0101	10.1103	10.2037	10.2906	10.3713	10.4463	10.5137	10.5728	10.6246	10.6703	10.7112	10.7485	10.7766	10.7916	10.797	10.7962	10.7928	10.7901	10.7918	10.792	10.7844	10.7718	10.7567	10.742	10.7302	10.7198	10.7077	10.6941	10.6791	10.6631
Cethosia biblis	Female	UN	red	BB664_UN_F_red		13.755	13.9137	14.0662	14.212	14.3507	14.4817	14.6047	14.7196	14.827	14.9276	15.0221	15.1112	15.1955	15.2726	15.3403	15.4003	15.4541	15.5035	15.5498	15.5948	15.6272	15.6402	15.6416	15.6394	15.6415	15.6559	15.6748	15.6869	15.6954	15.7029	15.7126	15.7272	15.7498	15.7914	15.8539	15.9265	15.9984	16.0589	16.097	16.1333	16.1871	16.2466	16.2997	16.3344
Cethosia biblis	Female	UN	red	PW259_UN_F_red		15.4656	15.7202	15.9634	16.1949	16.4145	16.6218	16.8166	16.9986	17.1685	17.3266	17.4735	17.6096	17.7354	17.8491	17.9493	18.0372	18.1138	18.1802	18.2376	18.287	18.3202	18.3322	18.329	18.3163	18.3	18.286	18.2662	18.2311	18.1845	18.1304	18.0727	18.0155	17.9625	17.916	17.873	17.8293	17.7809	17.7235	17.6532	17.5797	17.5116	17.4424	17.3659	17.2758
Cethosia biblis	Female	UN	white	AH613_UN_F_white		15.9899	16.0719	16.1514	16.2283	16.3023	16.3732	16.4408	16.5051	16.5663	16.6248	16.681	16.7351	16.7874	16.8367	16.8819	16.9238	16.9634	17.0014	17.0386	17.076	17.1072	17.1285	17.1443	17.1593	17.1778	17.2044	17.2292	17.2433	17.2522	17.2615	17.2768	17.3036	17.3476	17.4076	17.477	17.5536	17.6349	17.7187	17.8026	17.8985	18.014	18.14	18.2677	18.3881
Cethosia biblis	Female	UN	white	AQ224_UN_F_white		7.41709	7.48784	7.55746	7.626	7.69351	7.76004	7.82565	7.8903	7.95387	8.01632	8.0776	8.13765	8.19642	8.25422	8.31125	8.36733	8.42229	8.47594	8.52808	8.57856	8.62812	8.67732	8.72564	8.77256	8.81756	8.86013	8.89884	8.93343	8.9651	8.99503	9.02442	9.05445	9.08633	9.11933	9.15186	9.18378	9.21496	9.2453	9.27466	9.3044	9.33524	9.36606	9.39577	9.42323
Cethosia biblis	Female	UN	white	AU054_UN_F_white		10.6437	10.7255	10.8062	10.8856	10.9638	11.0408	11.1165	11.1909	11.2641	11.3361	11.4068	11.4765	11.545	11.6121	11.6775	11.7416	11.8044	11.8661	11.9271	11.9874	12.0456	12.1009	12.1544	12.2071	12.26	12.3144	12.3677	12.4174	12.4652	12.5124	12.5606	12.6112	12.6658	12.7227	12.7796	12.8369	12.895	12.9541	13.0146	13.0805	13.1532	13.2293	13.3055	13.3783
Cethosia biblis	Female	UN	white	AY797_UN_F_white		12.1846	12.4329	12.6735	12.9061	13.1308	13.3475	13.5562	13.7567	13.9492	14.1337	14.3104	14.4793	14.6405	14.7934	14.9374	15.073	15.2007	15.321	15.4343	15.5412	15.6384	15.7238	15.7999	15.8691	15.9339	15.9965	16.0485	16.0833	16.106	16.122	16.1365	16.155	16.1826	16.2129	16.2373	16.2582	16.2779	16.2987	16.3228	16.3534	16.3897	16.4282	16.4652	16.4972
Cethosia biblis	Female	UN	white	BB664_UN_F_white		13.4434	13.5688	13.6887	13.8028	13.911	14.0129	14.1084	14.1973	14.2801	14.357	14.4286	14.495	14.5567	14.6121	14.6602	14.7019	14.7382	14.7699	14.7979	14.8234	14.8401	14.8443	14.8404	14.8325	14.8249	14.822	14.8153	14.7968	14.7709	14.7422	14.7154	14.695	14.6857	14.6875	14.696	14.7081	14.7212	14.7325	14.7391	14.7488	14.7678	14.7907	14.8124	14.8275
Cethosia biblis	Female	UN	white	PW259_UN_F_white		7.7102	7.7765	7.83915	7.89807	7.9532	8.00447	8.0518	8.09512	8.13452	8.17011	8.20204	8.23042	8.25539	8.27645	8.29321	8.30599	8.31511	8.32088	8.32362	8.32366	8.3181	8.30524	8.28722	8.26614	8.24414	8.22333	8.19723	8.16059	8.11739	8.0716	8.02719	7.98814	7.95843	7.93442	7.91025	7.88656	7.86394	7.84303	7.82445	7.81152	7.80522	7.80257	7.80061	7.79639
Cethosia biblis	Female	UN	brown	AH613_UN_H_brown		3.98392	3.99822	4.01129	4.02305	4.03338	4.04219	4.04938	4.05485	4.05872	4.06115	4.06234	4.06245	4.06168	4.05933	4.05488	4.04876	4.04142	4.03329	4.02484	4.01648	4.00564	3.99064	3.97325	3.95528	3.93851	3.92474	3.90935	3.88831	3.86424	3.83977	3.81751	3.80009	3.79013	3.78872	3.79367	3.80269	3.81352	3.82387	3.83148	3.84089	3.8564	3.87529	3.89489	3.91249
Cethosia biblis	Female	UN	brown	AQ224_UN_H_brown		3.13934	3.17201	3.20406	3.23561	3.26675	3.2976	3.32825	3.3587	3.38878	3.41832	3.44719	3.47522	3.50225	3.52867	3.5548	3.58043	3.60537	3.62941	3.65233	3.67395	3.69598	3.71948	3.74328	3.76619	3.78702	3.80458	3.81851	3.82964	3.83861	3.84603	3.85254	3.85876	3.86532	3.8727	3.88037	3.88739	3.89285	3.89583	3.89543	3.89288	3.88974	3.88551	3.87972	3.87187
Cethosia biblis	Female	UN	brown	AU054_UN_H_brown		4.63655	4.67876	4.71919	4.75794	4.79509	4.83072	4.86494	4.8977	4.92882	4.9582	4.98571	5.01125	5.0347	5.05634	5.0764	5.09475	5.11123	5.1257	5.13802	5.14804	5.15689	5.16529	5.17247	5.17765	5.18007	5.17895	5.1726	5.16079	5.14494	5.12649	5.10685	5.08746	5.06972	5.05181	5.03134	5.00891	4.98515	4.96064	4.936	4.91256	4.89044	4.86841	4.84525	4.81973
Cethosia biblis	Female	UN	brown	AY797_UN_H_brown		3.05899	3.138	3.21526	3.29087	3.36494	3.43757	3.50886	3.57875	3.64702	3.71355	3.77824	3.84097	3.90164	3.96072	4.0186	4.07498	4.12957	4.18208	4.23222	4.27971	4.32628	4.37306	4.41883	4.46236	4.50244	4.53786	4.56728	4.59109	4.6106	4.62712	4.64196	4.65645	4.67189	4.68918	4.70727	4.72462	4.73966	4.75082	4.75654	4.75995	4.76398	4.76685	4.76675	4.76188
Cethosia biblis	Female	UN	brown	BB664_UN_H_brown		5.85381	5.91538	5.97328	6.0274	6.07764	6.12389	6.16603	6.204	6.23791	6.26795	6.2943	6.31717	6.33672	6.35221	6.36306	6.36976	6.3728	6.37266	6.36982	6.36476	6.35486	6.33834	6.31704	6.29278	6.26739	6.24269	6.2145	6.17897	6.13841	6.09513	6.05144	6.00963	5.97203	5.93944	5.90988	5.8815	5.85245	5.82087	5.78492	5.74778	5.71269	5.67791	5.64168	5.60225
Cethosia biblis	Female	UN	brown	PW259_UN_H_brown		5.30329	5.3784	5.44986	5.51768	5.58188	5.64248	5.69948	5.75288	5.80262	5.8487	5.89111	5.92981	5.9648	5.99603	6.0235	6.04723	6.06727	6.08366	6.09645	6.10566	6.11128	6.11329	6.1117	6.10653	6.09779	6.08549	6.06795	6.04428	6.01565	5.98325	5.94829	5.91193	5.87537	5.83596	5.79125	5.74272	5.69184	5.64011	5.589	5.53682	5.48144	5.42371	5.36448	5.30459
Cethosia biblis	Female	UN	white	AH613_UN_H_white		14.7289	14.871	15.0067	15.1358	15.258	15.3731	15.4806	15.5806	15.6734	15.7595	15.8393	15.9133	15.982	16.0435	16.0964	16.1419	16.1811	16.2151	16.2451	16.2722	16.2877	16.2862	16.274	16.2576	16.2432	16.2372	16.2277	16.2027	16.1688	16.1325	16.1002	16.0784	16.0736	16.0841	16.1022	16.1256	16.1519	16.1789	16.2042	16.237	16.2837	16.3378	16.3928	16.442
Cethosia biblis	Female	UN	white	AQ224_UN_H_white		7.29161	7.4044	7.51646	7.62781	7.7385	7.84855	7.958	8.06684	8.17502	8.28247	8.38915	8.495	8.59997	8.70408	8.8074	8.90991	9.01164	9.11257	9.21272	9.31209	9.41091	9.50931	9.60716	9.70433	9.80069	9.89609	9.98917	10.0793	10.1676	10.2549	10.3424	10.4311	10.5219	10.6175	10.7178	10.8199	10.9209	11.0179	11.108	11.2	11.3008	11.4043	11.5045	11.5955
Cethosia biblis	Female	UN	white	AU054_UN_H_white		13.9382	14.0783	14.2133	14.3433	14.4681	14.5877	14.7021	14.811	14.9147	15.0132	15.1067	15.1953	15.2791	15.3577	15.4307	15.4983	15.5609	15.6189	15.6724	15.7219	15.7641	15.7969	15.823	15.8447	15.8646	15.8851	15.8981	15.897	15.8871	15.8733	15.8609	15.855	15.8606	15.8718	15.8802	15.8879	15.8969	15.9091	15.9267	15.9534	15.9891	16.0297	16.0708	16.1083
Cethosia biblis	Female	UN	white	AY797_UN_H_white		8.07612	8.23683	8.39298	8.54461	8.69174	8.8344	8.97262	9.1064	9.2357	9.36046	9.48063	9.59616	9.70699	9.81313	9.91462	10.0115	10.1037	10.1914	10.2745	10.353	10.4266	10.495	10.5586	10.6179	10.6732	10.725	10.7689	10.8023	10.8282	10.8497	10.8698	10.8914	10.9176	10.9459	10.9715	10.9949	11.0162	11.0356	11.0534	11.0716	11.0909	11.1096	11.1259	11.138
Cethosia biblis	Female	UN	white	BB664_UN_H_white		7.46797	7.63362	7.79204	7.94306	8.08648	8.22213	8.34982	8.46948	8.58135	8.68572	8.78288	8.8731	8.95667	9.03236	9.09924	9.15811	9.20974	9.25492	9.29442	9.32903	9.35326	9.36374	9.36439	9.35917	9.35201	9.34684	9.33454	9.30682	9.2689	9.226	9.18337	9.14623	9.11979	9.10107	9.08323	9.06576	9.04814	9.02986	9.0104	8.996	8.98996	8.98736	8.9833	8.97287
Cethosia biblis	Female	UN	white	PW259_UN_H_white		11.4897	11.7301	11.9609	12.182	12.3934	12.5948	12.7863	12.9677	13.1392	13.301	13.4532	13.596	13.7296	13.8534	13.9669	14.0704	14.1644	14.2492	14.3251	14.3925	14.4466	14.4848	14.5108	14.528	14.5401	14.5506	14.5507	14.5322	14.5008	14.4618	14.4208	14.383	14.354	14.3273	14.2938	14.2557	14.2151	14.174	14.1345	14.0966	14.0584	14.0191	13.9779	13.9341
Cethosia biblis	Female	UP	black	AH613_UP_F_black		1.64726	1.64745	1.64706	1.64599	1.64419	1.64156	1.63805	1.63355	1.62816	1.62202	1.61528	1.60808	1.60058	1.59235	1.58304	1.57292	1.56226	1.55131	1.54033	1.5296	1.51754	1.50312	1.48738	1.47139	1.4562	1.44285	1.42912	1.41286	1.39528	1.37757	1.36092	1.34655	1.33564	1.32974	1.32841	1.3298	1.33211	1.33351	1.33217	1.33054	1.33147	1.33377	1.33625	1.33773
Cethosia biblis	Female	UP	black	AQ224_UP_F_black		2.75034	2.75934	2.7677	2.77542	2.78252	2.78901	2.7949	2.80016	2.80473	2.80863	2.81185	2.8144	2.81629	2.81746	2.81789	2.81762	2.81667	2.8151	2.81292	2.81017	2.80646	2.80156	2.79579	2.78944	2.78281	2.7762	2.76804	2.75724	2.74477	2.73163	2.71882	2.70733	2.69815	2.69019	2.6819	2.67362	2.66566	2.65836	2.65204	2.64835	2.64778	2.64888	2.65021	2.65034
Cethosia biblis	Female	UP	black	AU054_UP_F_black		1.47873	1.46364	1.4492	1.43555	1.42284	1.41119	1.40076	1.39151	1.3832	1.37562	1.36861	1.36195	1.35548	1.34978	1.34532	1.34176	1.33875	1.33596	1.33302	1.3296	1.32822	1.33046	1.33454	1.3387	1.34117	1.34017	1.33597	1.33023	1.32332	1.31558	1.30739	1.29908	1.29102	1.28078	1.26686	1.25096	1.23481	1.22013	1.20862	1.1995	1.19085	1.18275	1.17529	1.16856
Cethosia biblis	Female	UP	black	AY797_UP_F_black		1.37804	1.37491	1.372	1.36937	1.36712	1.36533	1.36408	1.36333	1.36293	1.36279	1.36279	1.36286	1.36289	1.36332	1.3645	1.36614	1.36797	1.36972	1.37113	1.37191	1.3734	1.3765	1.38029	1.38389	1.38639	1.38689	1.38469	1.38025	1.37434	1.36777	1.36131	1.35576	1.3519	1.34888	1.34543	1.34177	1.33811	1.33468	1.33167	1.32956	1.32835	1.32758	1.3268	1.32554
Cethosia biblis	Female	UP	black	BB664_UP_F_black		0.467157	0.470346	0.473297	0.476009	0.478481	0.480713	0.482704	0.48439	0.485719	0.486711	0.487384	0.487759	0.487855	0.487342	0.486035	0.484171	0.481988	0.479722	0.47761	0.47589	0.474959	0.474786	0.474967	0.475099	0.474778	0.4736	0.46914	0.460387	0.449059	0.436873	0.425547	0.416799	0.412346	0.413515	0.41921	0.427515	0.436515	0.444294	0.448936	0.45425	0.463814	0.475367	0.48665	0.495402
Cethosia biblis	Female	UP	black	PW259_UP_F_black		1.13327	1.11608	1.09932	1.08299	1.06709	1.05163	1.03661	1.02202	1.00781	0.994012	0.980611	0.967615	0.955025	0.942739	0.930698	0.918976	0.907643	0.896771	0.886433	0.8767	0.867612	0.859119	0.851161	0.843679	0.836613	0.829903	0.823282	0.816643	0.810165	0.804027	0.798407	0.793484	0.789437	0.785774	0.782084	0.77867	0.775832	0.773872	0.773092	0.775117	0.780461	0.78776	0.795648	0.80276
Cethosia biblis	Female	UP	grey	AH613_UP_F_grey		2.99501	3.00112	3.00665	3.01153	3.01564	3.0189	3.0212	3.02246	3.02281	3.0224	3.02141	3.02002	3.0184	3.0159	3.01204	3.00723	3.00186	2.99635	2.99109	2.98649	2.98016	2.97054	2.95929	2.94805	2.93848	2.93223	2.92488	2.91262	2.89802	2.88365	2.87209	2.86589	2.86763	2.87804	2.89481	2.91598	2.93955	2.96356	2.98603	3.01217	3.04624	3.08476	3.1243	3.16141
Cethosia biblis	Female	UP	grey	AQ224_UP_F_grey		3.41407	3.4537	3.49128	3.52683	3.56033	3.59179	3.62121	3.64856	3.67381	3.69699	3.7181	3.73715	3.75415	3.76899	3.78161	3.79207	3.80047	3.80687	3.81137	3.81404	3.81414	3.81126	3.80596	3.7988	3.79032	3.78109	3.76868	3.75132	3.73053	3.70786	3.68483	3.66299	3.64386	3.62702	3.61064	3.59414	3.57695	3.55847	3.53815	3.51779	3.49879	3.47999	3.4602	3.43824
Cethosia biblis	Female	UP	grey	AU054_UP_F_grey		2.61855	2.61894	2.61872	2.61796	2.61671	2.61503	2.61299	2.61057	2.60764	2.60413	2.59994	2.59499	2.5892	2.58259	2.57525	2.56719	2.55841	2.54893	2.53875	2.52788	2.51727	2.50741	2.49758	2.4871	2.47528	2.4614	2.44453	2.42472	2.40282	2.37965	2.35606	2.33288	2.31096	2.28819	2.26275	2.23587	2.20878	2.18271	2.15889	2.13768	2.11816	2.09965	2.08148	2.06299
Cethosia biblis	Female	UP	grey	AY797_UP_F_grey		3.71995	3.79502	3.86723	3.93661	4.00323	4.06712	4.12835	4.18686	4.24252	4.29529	4.34513	4.39198	4.43581	4.47671	4.51481	4.55004	4.58235	4.61169	4.638	4.66122	4.68127	4.69817	4.71207	4.72308	4.73136	4.73702	4.73671	4.7285	4.71476	4.69783	4.68006	4.6638	4.6514	4.64137	4.63052	4.61862	4.60547	4.59085	4.57455	4.55872	4.5446	4.53061	4.51516	4.49665
Cethosia biblis	Female	UP	grey	BB664_UP_F_grey		2.86405	2.87348	2.88143	2.88786	2.8927	2.8959	2.8974	2.89715	2.89521	2.89168	2.88667	2.88026	2.87257	2.86314	2.85165	2.83839	2.82364	2.80768	2.79081	2.77331	2.75321	2.72931	2.70301	2.67572	2.64883	2.62374	2.59627	2.56295	2.52632	2.4889	2.45321	2.42178	2.39713	2.3789	2.36425	2.35202	2.34106	2.3302	2.31828	2.30889	2.30478	2.30356	2.30283	2.30019
Cethosia biblis	Female	UP	grey	PW259_UP_F_grey		2.70868	2.73317	2.75669	2.77928	2.80101	2.82195	2.84217	2.86159	2.88008	2.89757	2.91401	2.92934	2.94349	2.95667	2.96903	2.98046	2.99086	3.0001	3.00809	3.0147	3.02069	3.02651	3.03166	3.0356	3.03783	3.03783	3.03421	3.0267	3.0164	3.00444	2.99194	2.98002	2.9698	2.95926	2.94627	2.93186	2.91701	2.90274	2.89005	2.88032	2.87327	2.86748	2.8615	2.85387
Cethosia biblis	Female	UP	white	AH613_UP_F_white		18.3718	18.5854	18.7946	18.9991	19.1987	19.3934	19.5829	19.7672	19.9464	20.121	20.2912	20.4571	20.6191	20.7759	20.9266	21.0721	21.213	21.3502	21.4845	21.6166	21.7411	21.8547	21.9613	22.0647	22.169	22.278	22.3842	22.48	22.5697	22.6573	22.7469	22.8426	22.9485	23.0635	23.1826	23.3046	23.4279	23.5511	23.6728	23.8017	23.9432	24.0906	24.2375	24.3771
Cethosia biblis	Female	UP	white	AQ224_UP_F_white		16.6172	16.8687	17.1158	17.3587	17.5972	17.8314	18.0612	18.2866	18.5076	18.7243	18.9366	19.1447	19.3485	19.5477	19.7421	19.932	20.1175	20.2989	20.4763	20.6502	20.819	20.9822	21.1405	21.2949	21.4464	21.5958	21.739	21.8728	22.0001	22.1233	22.2453	22.3687	22.4962	22.6264	22.7561	22.8846	23.0115	23.1362	23.2583	23.3822	23.5104	23.6394	23.7658	23.886
Cethosia biblis	Female	UP	white	AU054_UP_F_white		25.3943	25.6642	25.9288	26.188	26.4416	26.6893	26.931	27.1666	27.3966	27.6212	27.8406	28.055	28.2648	28.4688	28.6662	28.8578	29.0442	29.226	29.4039	29.5785	29.7456	29.9025	30.0523	30.1979	30.3423	30.4887	30.6338	30.7734	30.9086	31.0409	31.1715	31.3017	31.4329	31.5664	31.7015	31.8363	31.9688	32.097	32.219	32.3375	32.4558	32.5724	32.6857	32.7945
Cethosia biblis	Female	UP	white	AY797_UP_F_white		23.2052	23.5795	23.9442	24.2992	24.6445	24.9798	25.305	25.6203	25.9255	26.221	26.5069	26.7834	27.0506	27.3078	27.5545	27.7912	28.0182	28.2361	28.4454	28.6464	28.8351	29.0088	29.1708	29.3242	29.4721	29.6175	29.7501	29.8617	29.9586	30.0476	30.135	30.2276	30.3318	30.4406	30.5441	30.644	30.7424	30.841	30.9417	31.0458	31.152	31.2584	31.3631	31.4641
Cethosia biblis	Female	UP	white	BB664_UP_F_white		18.3965	18.6207	18.8389	19.0508	19.2563	19.4551	19.6469	19.8318	20.0101	20.1821	20.3482	20.5087	20.6639	20.8124	20.9533	21.0872	21.2152	21.3381	21.4568	21.5721	21.6782	21.7714	21.8558	21.9357	22.0152	22.0987	22.1794	22.25	22.314	22.3749	22.436	22.5008	22.5728	22.6518	22.7343	22.8184	22.902	22.9833	23.0603	23.139	23.224	23.3111	23.3961	23.4748
Cethosia biblis	Female	UP	white	PW259_UP_F_white		21.9503	22.2286	22.5004	22.7654	23.0236	23.2746	23.5185	23.7551	23.9847	24.2076	24.4239	24.6339	24.8377	25.0344	25.2233	25.405	25.5802	25.7493	25.9131	26.0722	26.2225	26.3616	26.4923	26.6175	26.7401	26.8629	26.9797	27.0849	27.1819	27.2742	27.3653	27.4585	27.5575	27.6579	27.7541	27.8477	27.9403	28.0335	28.129	28.2283	28.3308	28.4341	28.5361	28.6347
Cethosia biblis	Female	UP	black	AH613_UP_H_black		1.23563	1.2388	1.24134	1.24315	1.24419	1.24438	1.24365	1.2419	1.2392	1.23568	1.23149	1.22677	1.22165	1.2157	1.20855	1.2005	1.19182	1.1828	1.17374	1.16492	1.15485	1.14251	1.12888	1.11495	1.10171	1.09014	1.0779	1.06282	1.04616	1.02918	1.01316	0.999352	0.989027	0.984556	0.985803	0.990269	0.995455	0.998863	0.997993	0.996082	0.997012	0.999252	1.00127	1.00154
Cethosia biblis	Female	UP	black	AQ224_UP_H_black		1.06509	1.06838	1.0716	1.07483	1.07821	1.08183	1.08582	1.09014	1.0946	1.09907	1.10339	1.10743	1.11103	1.11482	1.11926	1.12398	1.12859	1.13272	1.13601	1.13806	1.14072	1.14525	1.15042	1.15499	1.15774	1.15744	1.15311	1.14536	1.13534	1.1242	1.11307	1.10311	1.09545	1.08828	1.07947	1.06972	1.05972	1.05014	1.04168	1.03328	1.02383	1.01397	1.00432	0.995526
Cethosia biblis	Female	UP	black	AU054_UP_H_black		1.08013	1.05785	1.03661	1.01653	0.997699	0.980228	0.964216	0.949645	0.936341	0.924169	0.912996	0.902688	0.89311	0.884809	0.878196	0.872942	0.868713	0.865179	0.862007	0.858866	0.858031	0.860923	0.865925	0.871423	0.875802	0.877446	0.877743	0.878846	0.880292	0.881617	0.882358	0.882051	0.880232	0.876439	0.870916	0.864263	0.857076	0.849954	0.843495	0.836678	0.828516	0.819658	0.810751	0.802443
Cethosia biblis	Female	UP	black	AY797_UP_H_black		1.10694	1.09992	1.09329	1.08718	1.08169	1.07692	1.07299	1.0699	1.06748	1.06555	1.06397	1.06256	1.06117	1.06023	1.0601	1.06053	1.06129	1.06212	1.06278	1.06302	1.06422	1.06732	1.07144	1.07568	1.07917	1.08103	1.08102	1.07981	1.07785	1.07557	1.07341	1.07182	1.07123	1.07058	1.06879	1.0663	1.06358	1.06105	1.05917	1.05829	1.05823	1.05869	1.05931	1.05979
Cethosia biblis	Female	UP	black	BB664_UP_H_black		0.717206	0.725181	0.732561	0.739355	0.745568	0.751209	0.756285	0.760683	0.764316	0.76723	0.769474	0.771092	0.772134	0.772437	0.771885	0.770592	0.768669	0.76623	0.763388	0.760256	0.755913	0.749802	0.742584	0.734919	0.727465	0.720883	0.712053	0.698697	0.682731	0.666073	0.650642	0.638356	0.631132	0.63102	0.636953	0.646168	0.655903	0.663397	0.665887	0.668419	0.676038	0.685991	0.69552	0.701871
Cethosia biblis	Female	UP	black	PW259_UP_H_black		0.865507	0.850618	0.836295	0.822678	0.80991	0.798132	0.787485	0.777876	0.76902	0.760769	0.752977	0.745498	0.738184	0.731711	0.726577	0.722372	0.718686	0.715107	0.711226	0.706632	0.703115	0.701939	0.701909	0.701827	0.700497	0.696723	0.689779	0.680332	0.669276	0.657505	0.645914	0.635396	0.626846	0.619248	0.611123	0.602663	0.594061	0.585511	0.577205	0.569761	0.563438	0.557899	0.552803	0.547812
Cethosia biblis	Female	UP	greyishyellow	AH613_UP_H_greyishyellow		7.27862	7.39871	7.5166	7.6322	7.74542	7.85615	7.96432	8.06984	8.17283	8.27344	8.37186	8.46824	8.56275	8.65485	8.74413	8.83091	8.91553	8.99833	9.07963	9.15977	9.23687	9.30969	9.3795	9.44755	9.51511	9.58344	9.64935	9.71004	9.76733	9.82305	9.87904	9.93714	9.99917	10.0679	10.1425	10.22	10.2972	10.3707	10.4375	10.5036	10.575	10.6479	10.7184	10.7829
Cethosia biblis	Female	UP	greyishyellow	AQ224_UP_H_greyishyellow		9.81643	9.99402	10.1622	10.3206	10.4689	10.6068	10.734	10.8505	10.9568	11.0534	11.1407	11.2191	11.2891	11.3488	11.3969	11.4344	11.4625	11.4824	11.4951	11.5019	11.4936	11.4649	11.4222	11.3723	11.3217	11.2769	11.2288	11.1667	11.0952	11.0188	10.9421	10.8697	10.8061	10.7469	10.6852	10.6221	10.5583	10.4947	10.4324	10.3723	10.3141	10.2566	10.1985	10.1384
Cethosia biblis	Female	UP	greyishyellow	AU054_UP_H_greyishyellow		5.07972	5.09557	5.11157	5.12781	5.14444	5.16157	5.17933	5.19766	5.2163	5.23511	5.25394	5.27264	5.29107	5.30967	5.32882	5.34826	5.36776	5.38704	5.40586	5.42397	5.44401	5.46752	5.49257	5.51722	5.53955	5.55762	5.57128	5.58211	5.59074	5.59782	5.60398	5.60987	5.61612	5.62305	5.63012	5.63674	5.64232	5.64626	5.64796	5.65082	5.65701	5.66405	5.66946	5.67078
Cethosia biblis	Female	UP	greyishyellow	AY797_UP_H_greyishyellow		5.57378	5.63764	5.70124	5.76472	5.82823	5.89191	5.9559	6.02019	6.08453	6.14872	6.21258	6.2759	6.33849	6.40105	6.46412	6.52728	6.59013	6.65226	6.71325	6.77269	6.83394	6.89904	6.96555	7.03109	7.09322	7.14956	7.20242	7.25515	7.3068	7.35645	7.40315	7.44597	7.48398	7.52053	7.55807	7.59427	7.62683	7.65344	7.67179	7.68464	7.69549	7.70314	7.70639	7.70405
Cethosia biblis	Female	UP	greyishyellow	BB664_UP_H_greyishyellow		13.367	13.6476	13.9191	14.181	14.4327	14.6739	14.9039	15.1227	15.3311	15.5298	15.7197	15.9013	16.0755	16.2392	16.3902	16.5304	16.6616	16.7856	16.9043	17.0196	17.1188	17.1941	17.2545	17.3089	17.3663	17.4355	17.5059	17.564	17.6143	17.6617	17.7108	17.7662	17.8326	17.916	18.0139	18.119	18.224	18.3212	18.4034	18.4867	18.5854	18.6896	18.7892	18.8741
Cethosia biblis	Female	UP	greyishyellow	PW259_UP_H_greyishyellow		6.79446	6.90473	7.01086	7.11279	7.21049	7.30392	7.39302	7.47775	7.55815	7.63432	7.70634	7.7743	7.8383	7.89808	7.95343	8.0045	8.05145	8.09443	8.13359	8.16908	8.1994	8.22367	8.24298	8.25841	8.27104	8.28196	8.28794	8.28633	8.27912	8.26828	8.2558	8.24366	8.23383	8.22246	8.20577	8.18581	8.16468	8.14444	8.12716	8.11199	8.09656	8.08066	8.0641	8.0467
Cethosia biblis	Female	UP	yellow	AH613_UP_H_yellow		6.63959	6.67821	6.71613	6.7531	6.78886	6.82315	6.85571	6.88652	6.91596	6.9444	6.97221	6.99977	7.02745	7.0537	7.07735	7.09939	7.12076	7.14243	7.16537	7.19054	7.21188	7.22553	7.23578	7.24689	7.26313	7.28878	7.3179	7.34357	7.36859	7.39572	7.42776	7.46749	7.51768	7.58065	7.65462	7.7362	7.82204	7.90877	7.99301	8.0837	8.18802	8.29998	8.4136	8.52289
Cethosia biblis	Female	UP	yellow	AQ224_UP_H_yellow		9.85984	10.1683	10.4608	10.7369	10.9961	11.2381	11.4624	11.6691	11.8586	12.0317	12.1889	12.3308	12.4581	12.5682	12.6594	12.7333	12.7912	12.8345	12.8649	12.8837	12.8786	12.8424	12.784	12.7123	12.6363	12.5649	12.4823	12.3725	12.244	12.105	11.9642	11.8299	11.7105	11.5928	11.462	11.3242	11.1855	11.052	10.9297	10.8115	10.6883	10.5636	10.4407	10.3232
Cethosia biblis	Female	UP	yellow	AU054_UP_H_yellow		3.11903	3.1033	3.08765	3.07214	3.05686	3.04187	3.02726	3.01303	2.99902	2.98514	2.97126	2.95726	2.94303	2.92867	2.91434	2.9	2.88561	2.87114	2.85654	2.84179	2.82793	2.81553	2.80388	2.79225	2.77992	2.76616	2.74945	2.7296	2.7079	2.68561	2.664	2.64436	2.62796	2.61295	2.59708	2.58106	2.56557	2.55129	2.5389	2.53122	2.52892	2.52951	2.53047	2.52932
Cethosia biblis	Female	UP	yellow	AY797_UP_H_yellow		5.73003	5.8057	5.8809	5.95567	6.03002	6.10397	6.17754	6.25073	6.32349	6.3958	6.46762	6.53892	6.60968	6.67991	6.74968	6.81898	6.88779	6.95611	7.02392	7.09122	7.15872	7.22677	7.29484	7.36238	7.42887	7.49376	7.55882	7.62539	7.69232	7.75845	7.82261	7.88364	7.9404	7.99835	8.06118	8.12503	8.18604	8.24036	8.28412	8.32282	8.36265	8.4008	8.43444	8.46077
Cethosia biblis	Female	UP	yellow	BB664_UP_H_yellow		10.982	11.1676	11.3473	11.5211	11.6887	11.8502	12.0054	12.1541	12.2965	12.4329	12.5633	12.6881	12.8074	12.9208	13.0278	13.1288	13.224	13.3137	13.3981	13.4775	13.5491	13.6114	13.6662	13.7156	13.7614	13.8056	13.8426	13.8679	13.8848	13.8967	13.9069	13.919	13.9362	13.9587	13.983	14.0071	14.029	14.0467	14.0582	14.0675	14.0783	14.0883	14.0947	14.0953
Cethosia biblis	Female	UP	yellow	PW259_UP_H_yellow		5.5155	5.59251	5.66664	5.73796	5.80648	5.87227	5.93535	5.99563	6.05297	6.10737	6.15883	6.20734	6.25291	6.29565	6.33563	6.3728	6.40708	6.43841	6.46671	6.49193	6.51428	6.53391	6.55066	6.56438	6.5749	6.58205	6.58407	6.58012	6.57147	6.55938	6.54512	6.52994	6.51513	6.50007	6.48319	6.4643	6.4432	6.41969	6.39358	6.36617	6.33835	6.30934	6.27832	6.24451
Cethosia biblis	Male	UN	brown	BB419_UN_F_brown		2.91541	2.94384	2.97075	2.99616	3.02011	3.0426	3.06365	3.08326	3.10138	3.11799	3.13304	3.14652	3.1584	3.16859	3.1771	3.18397	3.18926	3.19304	3.19537	3.1963	3.1955	3.19278	3.18842	3.1827	3.1759	3.16828	3.15725	3.14122	3.12196	3.10124	3.08083	3.06251	3.04806	3.03636	3.02494	3.01358	3.00204	2.99009	2.9775	2.96738	2.96142	2.95719	2.9523	2.94435
Cethosia biblis	Male	UN	brown	BB420_UN_F_brown		2.42888	2.43144	2.43357	2.43534	2.43682	2.43811	2.43928	2.4403	2.44103	2.44137	2.4412	2.44042	2.43893	2.43706	2.43507	2.43279	2.43002	2.42658	2.42226	2.41688	2.41199	2.40853	2.4054	2.40152	2.3958	2.38715	2.37363	2.35517	2.33355	2.31055	2.28795	2.26751	2.25101	2.23745	2.22444	2.21167	2.19885	2.18565	2.17179	2.15953	2.15021	2.14205	2.13331	2.12223
Cethosia biblis	Male	UN	brown	BB445_UN_F_brown		2.63598	2.6403	2.6441	2.64737	2.65008	2.65224	2.6538	2.65473	2.65502	2.65472	2.65386	2.65252	2.65072	2.64832	2.64518	2.64142	2.63715	2.63247	2.6275	2.62233	2.61732	2.61252	2.60755	2.60206	2.59569	2.58807	2.5787	2.56756	2.55506	2.54159	2.52756	2.51335	2.49937	2.48605	2.47332	2.46078	2.44804	2.43469	2.42035	2.40588	2.39201	2.3782	2.36387	2.34847
Cethosia biblis	Male	UN	brown	BB586_UN_F_brown		3.50459	3.52024	3.53464	3.54785	3.55991	3.57086	3.58077	3.58957	3.59713	3.6034	3.60835	3.61191	3.61405	3.6148	3.61422	3.61231	3.60908	3.60453	3.59868	3.59152	3.58371	3.57558	3.56663	3.55639	3.54438	3.53011	3.5104	3.48398	3.45321	3.42047	3.38815	3.35861	3.33424	3.31367	3.29376	3.27426	3.2549	3.23542	3.21556	3.19921	3.18842	3.18015	3.17138	3.15906
Cethosia biblis	Male	UN	brown	BB821_UN_F_brown		2.68893	2.70176	2.71392	2.72547	2.73646	2.74695	2.75698	2.7665	2.77538	2.78359	2.79107	2.79777	2.80366	2.80889	2.8136	2.8177	2.8211	2.82373	2.82547	2.82626	2.82705	2.82839	2.82957	2.82989	2.82862	2.82506	2.81785	2.80689	2.79331	2.77826	2.76287	2.7483	2.73568	2.7238	2.71095	2.69754	2.68397	2.67063	2.65794	2.64717	2.63854	2.63083	2.62282	2.61329
Cethosia biblis	Male	UN	red	BB419_UN_F_red		12.3368	12.5622	12.7788	12.9861	13.1838	13.3718	13.5496	13.7173	13.8753	14.0241	14.1641	14.2957	14.4194	14.5337	14.6375	14.7316	14.8169	14.8942	14.9646	15.0288	15.0787	15.1096	15.1274	15.1379	15.1472	15.161	15.1714	15.1692	15.1582	15.1424	15.1258	15.1123	15.1057	15.109	15.119	15.1309	15.1399	15.1412	15.1299	15.1194	15.1203	15.1236	15.1202	15.1009
Cethosia biblis	Male	UN	red	BB420_UN_F_red		18.0352	18.1626	18.287	18.4081	18.5262	18.641	18.7527	18.8611	18.9663	19.0684	19.1674	19.2634	19.3563	19.4461	19.5324	19.6156	19.6956	19.7727	19.847	19.9186	19.9874	20.053	20.1157	20.1754	20.2323	20.2864	20.3408	20.3969	20.4525	20.5054	20.5534	20.5943	20.6259	20.6633	20.7156	20.7712	20.8187	20.8465	20.8432	20.8282	20.8214	20.8119	20.7884	20.7401
Cethosia biblis	Male	UN	red	BB445_UN_F_red		10.346	10.3819	10.4161	10.4485	10.479	10.5074	10.5338	10.5581	10.5805	10.6011	10.6201	10.6375	10.6535	10.6674	10.6787	10.6879	10.6954	10.7016	10.707	10.712	10.715	10.7146	10.7121	10.7086	10.7053	10.7033	10.7011	10.6969	10.6914	10.6852	10.6792	10.6739	10.67	10.6713	10.6786	10.6884	10.6973	10.7017	10.6981	10.6956	10.7015	10.7097	10.7142	10.7089
Cethosia biblis	Male	UN	red	BB586_UN_F_red		18.4193	18.3971	18.3704	18.3382	18.3	18.2549	18.2022	18.142	18.0756	18.004	17.928	17.8486	17.7669	17.6782	17.5794	17.4733	17.3625	17.2499	17.1383	17.0304	16.9087	16.762	16.603	16.4441	16.2977	16.1765	16.0681	15.9553	15.8425	15.7344	15.6355	15.5504	15.4838	15.4389	15.4125	15.3991	15.3934	15.3898	15.3831	15.3894	15.4213	15.4677	15.5176	15.5599
Cethosia biblis	Male	UN	red	BB821_UN_F_red		17.838	18.0982	18.3474	18.5857	18.8129	19.029	19.2339	19.4277	19.6103	19.7819	19.9426	20.0925	20.2317	20.3595	20.4754	20.5798	20.6733	20.7563	20.8292	20.8926	20.9443	20.9829	21.0098	21.0265	21.0345	21.0353	21.027	21.0071	20.9765	20.936	20.8864	20.8285	20.7631	20.6927	20.6176	20.5351	20.4426	20.3377	20.2176	20.0888	19.9568	19.8176	19.6673	19.502
Cethosia biblis	Male	UN	white	BB419_UN_F_white		11.5737	11.685	11.7924	11.8958	11.9952	12.0905	12.1816	12.2686	12.3515	12.4303	12.5052	12.5763	12.6435	12.7066	12.7652	12.8197	12.8702	12.9169	12.9602	13.0003	13.0343	13.0605	13.0811	13.0984	13.1145	13.1318	13.1429	13.1423	13.1346	13.124	13.1151	13.1124	13.1204	13.1363	13.1541	13.1732	13.193	13.2127	13.2317	13.2563	13.29	13.328	13.3653	13.3973
Cethosia biblis	Male	UN	white	BB420_UN_F_white		10.5334	10.6665	10.7939	10.9156	11.0317	11.142	11.2466	11.3454	11.4385	11.5259	11.6076	11.6836	11.7539	11.8184	11.8768	11.9293	11.9761	12.0174	12.0532	12.0838	12.1069	12.1214	12.1289	12.1312	12.13	12.127	12.1158	12.0913	12.0578	12.0195	11.9806	11.9452	11.9177	11.8928	11.8634	11.8314	11.7982	11.7657	11.7354	11.7088	11.6849	11.662	11.6384	11.6123
Cethosia biblis	Male	UN	white	BB445_UN_F_white		10.5511	10.6222	10.6907	10.7565	10.8195	10.8796	10.9368	10.991	11.0424	11.0912	11.1373	11.181	11.2222	11.2604	11.295	11.3265	11.3553	11.3819	11.4068	11.4304	11.4504	11.4654	11.477	11.4867	11.4961	11.5069	11.5147	11.5157	11.5126	11.508	11.5045	11.5045	11.5109	11.5197	11.5267	11.5333	11.5412	11.5519	11.567	11.5893	11.6185	11.6515	11.6853	11.7168
Cethosia biblis	Male	UN	white	BB586_UN_F_white		14.2859	14.4499	14.6061	14.7543	14.8943	15.0256	15.1482	15.2619	15.3674	15.4649	15.5548	15.6373	15.7129	15.7799	15.8371	15.8854	15.926	15.9599	15.9882	16.0119	16.0246	16.0221	16.0091	15.9902	15.97	15.9532	15.9317	15.8974	15.8545	15.8073	15.7598	15.7164	15.6813	15.6488	15.6121	15.5733	15.5346	15.4981	15.466	15.4402	15.4194	15.4011	15.3823	15.3606
Cethosia biblis	Male	UN	white	BB821_UN_F_white		10.7016	10.7789	10.8534	10.9249	10.9935	11.059	11.1215	11.181	11.2374	11.2908	11.3413	11.3889	11.4336	11.4752	11.5134	11.5483	11.5803	11.6096	11.6365	11.6612	11.6822	11.6984	11.711	11.7212	11.73	11.7388	11.7411	11.7329	11.7181	11.7009	11.6853	11.6755	11.6757	11.6812	11.6858	11.6906	11.6969	11.706	11.719	11.7405	11.7716	11.8077	11.8445	11.8775
Cethosia biblis	Male	UN	brown	BB419_UN_H_brown		7.34986	7.44867	7.54372	7.63479	7.72167	7.80415	7.88201	7.95524	8.02418	8.08912	8.15037	8.20823	8.26299	8.31332	8.35823	8.39857	8.43514	8.46878	8.5003	8.53055	8.5535	8.5655	8.57088	8.57394	8.57901	8.59042	8.60359	8.61233	8.61847	8.62388	8.63039	8.63987	8.65415	8.67946	8.71649	8.75887	8.80023	8.83417	8.85432	8.8747	8.90781	8.94502	8.97766	8.9971
Cethosia biblis	Male	UN	brown	BB420_UN_H_brown		11.6757	11.9888	12.2871	12.5705	12.8388	13.0919	13.3296	13.5518	13.7589	13.9511	14.1285	14.2915	14.4403	14.574	14.692	14.7949	14.8831	14.957	15.0173	15.0643	15.0947	15.1065	15.1019	15.0834	15.0532	15.0137	14.9605	14.8891	14.802	14.7018	14.5909	14.4719	14.3472	14.2134	14.0662	13.9073	13.738	13.56	13.3747	13.175	12.9562	12.7236	12.4825	12.2383
Cethosia biblis	Male	UN	brown	BB445_UN_H_brown		6.28387	6.38572	6.48375	6.5778	6.66774	6.7534	6.83465	6.91147	6.98409	7.05272	7.11756	7.17883	7.23672	7.29029	7.33887	7.38303	7.42336	7.46046	7.4949	7.52729	7.55403	7.57282	7.58621	7.59672	7.60691	7.61929	7.63052	7.63657	7.63897	7.63928	7.63902	7.63973	7.64297	7.6491	7.65669	7.66459	7.67166	7.67674	7.67869	7.68272	7.69229	7.70358	7.71276	7.71602
Cethosia biblis	Male	UN	brown	BB586_UN_H_brown		6.87186	7.1543	7.42817	7.69354	7.9505	8.19911	8.43947	8.6715	8.89504	9.11	9.31631	9.51392	9.70273	9.88323	10.0557	10.22	10.3756	10.5224	10.6601	10.7883	10.9094	11.0245	11.132	11.2304	11.318	11.3932	11.4549	11.5042	11.5422	11.5701	11.5892	11.6007	11.6057	11.6006	11.5827	11.5543	11.5178	11.4758	11.4305	11.3779	11.3137	11.2404	11.1601	11.0752
Cethosia biblis	Male	UN	brown	BB821_UN_H_brown		6.11107	6.33146	6.5446	6.75064	6.94977	7.14213	7.32789	7.50701	7.67918	7.8442	8.00185	8.15193	8.29422	8.42938	8.55794	8.67951	8.79374	8.90024	8.99863	9.08853	9.17309	9.25418	9.32958	9.39707	9.45442	9.4994	9.52966	9.54593	9.55057	9.54593	9.53439	9.51829	9.50001	9.47321	9.43256	9.38194	9.32524	9.26632	9.20906	9.14867	9.07928	9.00322	8.92279	8.8403
Cethosia biblis	Male	UN	white	BB419_UN_H_white		8.30746	8.40802	8.50541	8.5996	8.69059	8.77836	8.86289	8.94415	9.02209	9.09677	9.16822	9.2365	9.30166	9.36349	9.42189	9.47695	9.52881	9.57759	9.6234	9.66637	9.70511	9.73884	9.7686	9.79544	9.82041	9.84455	9.86293	9.87209	9.87522	9.87551	9.87616	9.88038	9.89135	9.90632	9.92063	9.93464	9.94872	9.96324	9.97856	9.99834	10.0239	10.052	10.0795	10.1032
Cethosia biblis	Male	UN	white	BB420_UN_H_white		8.03352	8.19861	8.3572	8.50923	8.65465	8.79341	8.92546	9.05074	9.16931	9.28126	9.38669	9.4857	9.57839	9.66435	9.74331	9.81549	9.88117	9.94059	9.99401	10.0417	10.081	10.1107	10.1325	10.1483	10.1601	10.1696	10.1695	10.154	10.128	10.0965	10.0642	10.0361	10.017	10.0023	9.98474	9.96523	9.94455	9.92351	9.90293	9.88551	9.87168	9.85882	9.84428	9.82546
Cethosia biblis	Male	UN	white	BB445_UN_H_white		10.232	10.3133	10.3903	10.4627	10.5305	10.5935	10.6515	10.7045	10.7528	10.7966	10.836	10.8713	10.9026	10.929	10.9498	10.9656	10.977	10.9846	10.989	10.9907	10.986	10.9723	10.9526	10.9295	10.9058	10.8843	10.8586	10.8232	10.7816	10.7374	10.6942	10.6557	10.6254	10.5981	10.5673	10.5355	10.5051	10.4783	10.4575	10.4432	10.4333	10.4263	10.421	10.4159
Cethosia biblis	Male	UN	white	BB586_UN_H_white		8.92326	9.16583	9.39927	9.62342	9.83812	10.0432	10.2385	10.424	10.6001	10.7669	10.9246	11.0734	11.2135	11.3438	11.4635	11.5732	11.6738	11.766	11.8504	11.9278	11.9943	12.0474	12.0897	12.1242	12.1535	12.1805	12.1988	12.2027	12.1957	12.1816	12.1638	12.146	12.1317	12.116	12.0929	12.0645	12.0327	11.9997	11.9676	11.9365	11.9044	11.8704	11.8331	11.7916
Cethosia biblis	Male	UN	white	BB821_UN_H_white		10.4021	10.5258	10.6441	10.757	10.8644	10.9662	11.0622	11.1525	11.2372	11.3165	11.3905	11.4593	11.523	11.5809	11.6326	11.6783	11.7188	11.7543	11.7854	11.8126	11.8326	11.8435	11.8476	11.8472	11.8448	11.8425	11.8344	11.8153	11.7887	11.7582	11.7274	11.6999	11.6793	11.6604	11.6373	11.612	11.5865	11.5629	11.5432	11.5301	11.523	11.5185	11.5135	11.5049
Cethosia biblis	Male	UP	black	BB419_UP_F_black		1.24827	1.25503	1.26121	1.26686	1.27203	1.27677	1.28114	1.28512	1.2886	1.29154	1.29386	1.2955	1.29641	1.2968	1.29688	1.2965	1.2955	1.29375	1.2911	1.28741	1.28273	1.27726	1.27104	1.26413	1.25657	1.24841	1.2373	1.22201	1.20427	1.18581	1.16834	1.1536	1.14331	1.13601	1.12911	1.1226	1.11649	1.11077	1.10544	1.1025	1.1029	1.10505	1.10736	1.10824
Cethosia biblis	Male	UP	black	BB586_UP_F_black		2.59961	2.59592	2.59219	2.58843	2.58464	2.58085	2.57705	2.57326	2.56945	2.5656	2.5617	2.55773	2.55367	2.54963	2.54565	2.54168	2.53767	2.53356	2.5293	2.52482	2.52055	2.51675	2.5131	2.50929	2.505	2.49991	2.49557	2.49304	2.4913	2.4893	2.48603	2.48044	2.47151	2.46091	2.45048	2.43948	2.42718	2.41284	2.39571	2.3751	2.35143	2.32562	2.2986	2.2713
Cethosia biblis	Male	UP	black	BB821_UP_F_black		1.18917	1.18368	1.17843	1.17343	1.16868	1.16422	1.16004	1.15619	1.15265	1.14939	1.14639	1.14359	1.14096	1.13861	1.13661	1.1349	1.13343	1.13212	1.13091	1.12976	1.12866	1.1277	1.12693	1.12639	1.12612	1.12616	1.12689	1.12846	1.13064	1.1332	1.1359	1.13851	1.14079	1.14393	1.14862	1.15391	1.15883	1.16241	1.16368	1.16392	1.1646	1.16509	1.16477	1.16301
Cethosia biblis	Male	UP	black	BB420_UP_F_black		1.28124	1.26976	1.25862	1.24789	1.23763	1.2279	1.21875	1.21019	1.2021	1.19441	1.18702	1.17986	1.17284	1.16622	1.16019	1.15463	1.14936	1.14424	1.13913	1.13386	1.12909	1.12532	1.12212	1.11908	1.11579	1.11184	1.10667	1.10039	1.09353	1.08666	1.08031	1.07505	1.07141	1.06911	1.06736	1.06593	1.06456	1.06303	1.06111	1.06083	1.06341	1.06735	1.07114	1.07328
Cethosia biblis	Male	UP	black	BB445_UP_F_black		0.897734	0.896036	0.894404	0.892849	0.891385	0.890023	0.888777	0.88763	0.886551	0.885533	0.884566	0.883643	0.882755	0.882003	0.881456	0.88105	0.880724	0.880416	0.880065	0.879608	0.880123	0.882165	0.884895	0.88747	0.88905	0.888793	0.886818	0.883917	0.880266	0.876039	0.871412	0.866559	0.861654	0.856396	0.850531	0.844314	0.837997	0.831833	0.826076	0.820721	0.815457	0.810073	0.80436	0.798108
Cethosia biblis	Male	UP	red	BB445_UP_F_red		16.1503	16.5116	16.8563	17.1841	17.4947	17.7879	18.0632	18.3209	18.5613	18.7848	18.9918	19.1827	19.3577	19.5151	19.6533	19.7737	19.8774	19.9657	20.0396	20.1005	20.1399	20.1527	20.1451	20.123	20.0926	20.0599	20.0132	19.941	19.8498	19.7461	19.6363	19.527	19.4245	19.3166	19.1906	19.0532	18.9107	18.7696	18.6363	18.5048	18.3664	18.2233	18.0775	17.9313
Cethosia biblis	Male	UP	red	BB586_UP_F_red		16.9747	17.4486	17.9024	18.336	18.7492	19.1416	19.5132	19.8638	20.1939	20.5038	20.7937	21.0639	21.3148	21.5449	21.7531	21.9405	22.1078	22.256	22.3858	22.4982	22.5858	22.6444	22.6794	22.696	22.6997	22.6959	22.6736	22.6227	22.549	22.4587	22.3578	22.2523	22.1484	22.0331	21.8942	21.7389	21.5743	21.4075	21.2456	21.0774	20.8911	20.6932	20.4897	20.2871
Cethosia biblis	Male	UP	red	BB821_UP_F_red		13.8975	14.1785	14.4488	14.7085	14.9577	15.1966	15.4252	15.6437	15.8518	16.0493	16.2359	16.4116	16.5761	16.73	16.8737	17.0069	17.1293	17.2405	17.3403	17.4283	17.5056	17.5731	17.6301	17.6761	17.7105	17.7326	17.7389	17.7279	17.7025	17.6656	17.6201	17.5688	17.5146	17.4478	17.3612	17.2607	17.1525	17.0427	16.9375	16.8281	16.7048	16.5721	16.4348	16.2976
Cethosia biblis	Male	UP	red	BB419_UP_F_red		11.8756	12.1796	12.471	12.7499	13.0162	13.2701	13.5116	13.7407	13.9572	14.161	14.3523	14.5308	14.6965	14.8495	14.9898	15.1174	15.2323	15.3345	15.424	15.5008	15.5629	15.6094	15.6419	15.6621	15.6717	15.6723	15.6552	15.6144	15.5557	15.485	15.4081	15.3307	15.2586	15.1799	15.0828	14.9737	14.8589	14.7444	14.6367	14.5303	14.4171	14.2989	14.1775	14.0549
Cethosia biblis	Male	UP	red	BB420_UP_F_red		17.813	18.181	18.5378	18.8833	19.2175	19.5402	19.8514	20.151	20.4392	20.7159	20.9814	21.2358	21.4791	21.711	21.931	22.1393	22.3365	22.5227	22.6983	22.8637	23.0162	23.1543	23.2798	23.3947	23.5007	23.5998	23.6892	23.7655	23.8303	23.8849	23.9306	23.9689	24.0012	24.0345	24.0706	24.1026	24.1237	24.1272	24.1061	24.074	24.0434	24.0064	23.9549	23.8811
Cethosia biblis	Male	UP	white	BB445_UP_F_white		19.4252	19.8488	20.2661	20.6767	21.0806	21.4776	21.8675	22.2503	22.6265	22.9961	23.3595	23.7166	24.0678	24.412	24.7483	25.0775	25.4002	25.7172	26.0291	26.3367	26.6362	26.9252	27.2064	27.4824	27.7557	28.0291	28.301	28.5686	28.8318	29.0909	29.346	29.5971	29.8443	30.0898	30.3341	30.5756	30.8124	31.0427	31.2648	31.4816	31.6959	31.9063	32.1112	32.3092
Cethosia biblis	Male	UP	white	BB586_UP_F_white		23.2892	23.757	24.2147	24.6619	25.0984	25.5239	25.9381	26.3413	26.7338	27.116	27.4882	27.8506	28.2036	28.5453	28.8747	29.1927	29.5006	29.7993	30.0898	30.3733	30.6443	30.8991	31.1416	31.3758	31.6055	31.8346	32.0599	32.2764	32.485	32.6868	32.8827	33.0737	33.2609	33.4405	33.6098	33.7715	33.9279	34.0817	34.2354	34.3876	34.5353	34.6782	34.8163	34.9492
Cethosia biblis	Male	UP	white	BB821_UP_F_white		18.6784	19.0043	19.3253	19.6413	19.9522	20.258	20.5584	20.8536	21.1438	21.4291	21.7095	21.9851	22.2561	22.5216	22.7811	23.0352	23.2842	23.5288	23.7695	24.0068	24.2378	24.4609	24.6779	24.8911	25.1023	25.3136	25.5234	25.7291	25.9309	26.1295	26.3253	26.5187	26.7101	26.8997	27.0867	27.2711	27.4524	27.6305	27.805	27.9785	28.1522	28.3243	28.4929	28.6561
Cethosia biblis	Male	UP	white	BB419_UP_F_white		23.846	24.3232	24.7899	25.2461	25.6917	26.1268	26.5512	26.965	27.3682	27.7609	28.1431	28.515	28.8764	29.227	29.5661	29.8942	30.2118	30.5193	30.817	31.1054	31.3814	31.6431	31.8929	32.1331	32.366	32.5941	32.8107	33.0103	33.1969	33.3745	33.5471	33.7184	33.8926	34.0638	34.2253	34.3792	34.5278	34.6733	34.8178	34.9657	35.1167	35.2663	35.4104	35.5444
Cethosia biblis	Male	UP	white	BB420_UP_F_white		21.2392	21.6405	22.0326	22.4154	22.7889	23.1528	23.5072	23.852	24.1874	24.5135	24.8305	25.1385	25.4376	25.7271	26.0064	26.276	26.5364	26.7881	27.0316	27.2675	27.4912	27.7004	27.8982	28.0879	28.2727	28.456	28.6293	28.7858	28.9302	29.0675	29.2026	29.3405	29.4861	29.6345	29.7781	29.9179	30.0547	30.1896	30.3234	30.4596	30.599	30.7383	30.8742	31.0035
Cethosia biblis	Male	UP	black	BB419_UP_H_black		0.239339	0.250182	0.260449	0.270179	0.279408	0.288173	0.296511	0.304365	0.31164	0.318321	0.324391	0.329834	0.334632	0.338991	0.343041	0.346652	0.349694	0.352037	0.35355	0.354105	0.353759	0.352656	0.350795	0.348176	0.344796	0.340655	0.333344	0.321631	0.307283	0.292065	0.277743	0.266083	0.258851	0.254857	0.25166	0.249151	0.247217	0.245747	0.244631	0.246298	0.251952	0.259638	0.267405	0.2733
Cethosia biblis	Male	UP	black	BB420_UP_H_black		1.29729	1.29597	1.29428	1.29228	1.29002	1.28755	1.28493	1.28213	1.27905	1.27563	1.2718	1.26749	1.26264	1.25743	1.25202	1.24631	1.24019	1.23356	1.22631	1.21835	1.21032	1.20266	1.19494	1.18669	1.17748	1.16686	1.153	1.13537	1.11544	1.09468	1.07456	1.05656	1.04214	1.03061	1.02	1.00991	0.999956	0.989727	0.978825	0.968523	0.959837	0.951987	0.944193	0.935674
Cethosia biblis	Male	UP	black	BB445_UP_H_black		1.22704	1.22106	1.21483	1.20836	1.2017	1.19487	1.1879	1.18081	1.17354	1.16606	1.15832	1.15026	1.14184	1.13326	1.12467	1.11596	1.107	1.09766	1.08782	1.07736	1.06763	1.05939	1.05164	1.04338	1.03362	1.02135	1.00617	0.988784	0.969843	0.950011	0.929951	0.910321	0.891783	0.871879	0.848806	0.824204	0.799715	0.77698	0.757641	0.739743	0.720767	0.701503	0.682742	0.665277
Cethosia biblis	Male	UP	black	BB586_UP_H_black		1.48785	1.48486	1.48183	1.47888	1.47614	1.47373	1.47179	1.4703	1.46903	1.46779	1.46639	1.46467	1.46243	1.46009	1.45806	1.45609	1.45395	1.45143	1.44828	1.44427	1.44207	1.44323	1.44583	1.44797	1.44772	1.44318	1.43287	1.41767	1.39921	1.37914	1.3591	1.34072	1.32565	1.31146	1.29527	1.27806	1.26082	1.24452	1.23015	1.21883	1.21021	1.203	1.19591	1.18766
Cethosia biblis	Male	UP	black	BB821_UP_H_black		3.83352	3.83234	3.83069	3.82863	3.82624	3.82358	3.82071	3.81764	3.81428	3.81051	3.80625	3.80139	3.79584	3.79001	3.78425	3.77828	3.77185	3.76471	3.75659	3.74723	3.73889	3.73291	3.72766	3.72149	3.71276	3.69985	3.6816	3.65893	3.63324	3.60594	3.57846	3.5522	3.52858	3.5045	3.47706	3.44798	3.41894	3.39168	3.36788	3.34558	3.32215	3.29831	3.27479	3.25231
Cethosia biblis	Male	UP	red	BB419_UP_H_red		14.7311	15.0415	15.3393	15.6238	15.8946	16.1512	16.3928	16.6196	16.8325	17.0323	17.2196	17.3953	17.5601	17.7108	17.8448	17.9642	18.071	18.1673	18.2551	18.3364	18.3957	18.4235	18.4311	18.4298	18.4309	18.4458	18.4595	18.4545	18.4378	18.4163	18.3972	18.3875	18.3942	18.418	18.4517	18.4903	18.5287	18.562	18.585	18.6129	18.6575	18.7085	18.7558	18.7892
Cethosia biblis	Male	UP	red	BB420_UP_H_red		16.4165	16.731	17.0303	17.3138	17.5808	17.8309	18.0632	18.2779	18.4759	18.6582	18.8255	18.9787	19.1188	19.242	19.3456	19.4318	19.5029	19.5611	19.6088	19.6482	19.6609	19.636	19.5869	19.5268	19.4692	19.4274	19.382	19.3113	19.2248	19.1323	19.0433	18.9676	18.9148	18.8798	18.8499	18.8233	18.7985	18.7737	18.7473	18.7312	18.7326	18.7423	18.7514	18.7508
Cethosia biblis	Male	UP	red	BB445_UP_H_red		17.2043	17.3776	17.5497	17.7207	17.8902	18.0582	18.2243	18.3888	18.552	18.7141	18.8752	19.0356	19.1955	19.3537	19.5095	19.6636	19.8167	19.9694	20.1224	20.2764	20.4296	20.5806	20.7304	20.88	21.0306	21.183	21.3455	21.5212	21.704	21.8876	22.0657	22.2322	22.3808	22.5344	22.7098	22.8914	23.0638	23.2116	23.3193	23.413	23.5195	23.6237	23.7108	23.7657
Cethosia biblis	Male	UP	red	BB586_UP_H_red		19.4469	19.8025	20.1451	20.4742	20.7894	21.09	21.3755	21.646	21.9022	22.145	22.375	22.593	22.7996	22.9918	23.1671	23.3275	23.4749	23.6115	23.739	23.8595	23.9596	24.0311	24.0834	24.1261	24.1688	24.2211	24.2723	24.3087	24.3345	24.3542	24.372	24.3924	24.4197	24.4594	24.5094	24.5625	24.6114	24.6491	24.6682	24.6877	24.7228	24.7612	24.7907	24.7989
Cethosia biblis	Male	UP	red	BB821_UP_H_red		15.7996	16.1029	16.3941	16.673	16.9391	17.1924	17.4326	17.6595	17.8738	18.0756	18.2653	18.4434	18.6101	18.764	18.9041	19.0312	19.1462	19.25	19.3435	19.4276	19.4953	19.5427	19.5747	19.5961	19.6119	19.627	19.6322	19.6185	19.591	19.5545	19.5141	19.4748	19.4417	19.4085	19.3671	19.3198	19.2688	19.2161	19.1641	19.1129	19.0606	19.0059	18.9477	18.8848
Cethosia biblis	Male	UP	yellow	BB419_UP_H_yellow		15.5071	15.8976	16.2732	16.6335	16.9782	17.307	17.6196	17.9158	18.1964	18.4617	18.7122	18.9484	19.1707	19.3772	19.5664	19.7396	19.8979	20.0425	20.1747	20.2956	20.3957	20.4694	20.5234	20.5647	20.6003	20.6369	20.6637	20.6689	20.6581	20.637	20.6114	20.5868	20.569	20.5531	20.5307	20.5026	20.4694	20.4319	20.3906	20.3505	20.3131	20.274	20.2289	20.1736
Cethosia biblis	Male	UP	yellow	BB420_UP_H_yellow		12.3836	12.8332	13.2704	13.6949	14.107	14.5066	14.8937	15.2682	15.6301	15.9794	16.316	16.6401	16.9515	17.2505	17.5369	17.8108	18.0721	18.3208	18.5569	18.7804	18.9895	19.1834	19.3636	19.5313	19.6879	19.8348	19.9654	20.0751	20.1683	20.2491	20.322	20.3912	20.4611	20.5287	20.588	20.6388	20.6809	20.7139	20.7377	20.76	20.7845	20.805	20.8151	20.8086
Cethosia biblis	Male	UP	yellow	BB445_UP_H_yellow		9.6403	9.87932	10.1114	10.3363	10.5542	10.7648	10.9682	11.1642	11.3529	11.5346	11.7093	11.8772	12.0383	12.1921	12.3382	12.4769	12.6087	12.7338	12.8526	12.9656	13.0698	13.1634	13.2486	13.3275	13.4023	13.475	13.5408	13.5951	13.6409	13.6809	13.7182	13.7554	13.7955	13.8384	13.8807	13.9209	13.9573	13.9882	14.012	14.0373	14.0696	14.1025	14.1297	14.145
Cethosia biblis	Male	UP	yellow	BB586_UP_H_yellow		13.3008	13.6614	14.0096	14.3454	14.6689	14.9799	15.2785	15.5646	15.8384	16.0998	16.3488	16.5854	16.8097	17.0208	17.2185	17.4033	17.5755	17.7357	17.8842	18.0217	18.1459	18.2556	18.3522	18.4374	18.5126	18.5795	18.6328	18.6683	18.6891	18.6985	18.6997	18.6959	18.6902	18.6783	18.6548	18.6212	18.5791	18.5302	18.4761	18.4182	18.3557	18.287	18.2105	18.1245
Cethosia biblis	Male	UP	yellow	BB821_UP_H_yellow		17.0517	17.4116	17.7584	18.0919	18.412	18.7185	19.0111	19.2899	19.5551	19.8071	20.0461	20.2723	20.4859	20.686	20.8716	21.0435	21.2023	21.3486	21.4833	21.607	21.7141	21.8012	21.8724	21.9318	21.9835	22.0316	22.0691	22.0889	22.0946	22.0899	22.0785	22.0639	22.0498	22.0322	22.0054	21.9705	21.9286	21.881	21.8287	21.7753	21.7213	21.6633	21.5978	21.5216
Papilio clytia	Female	UN	brown	PT539_UN_F_brown		1.13146	1.12216	1.11311	1.10439	1.09608	1.08825	1.08098	1.07424	1.06789	1.06183	1.05596	1.05019	1.04443	1.03904	1.03433	1.03006	1.02602	1.02196	1.01768	1.01293	1.00937	1.00802	1.00769	1.0072	1.00539	1.00107	0.993797	0.984369	0.973471	0.961792	0.950016	0.938831	0.928924	0.917473	0.902519	0.88604	0.870016	0.856424	0.847244	0.841144	0.8356	0.830803	0.826942	0.824205
Papilio clytia	Female	UN	brown	PT540_UN_F_brown		1.3976	1.39737	1.39696	1.39639	1.3957	1.39492	1.39407	1.39313	1.39203	1.39075	1.38926	1.38752	1.38551	1.3834	1.3813	1.37911	1.37675	1.3741	1.37108	1.36758	1.36461	1.36272	1.36117	1.35922	1.35611	1.35111	1.34402	1.3354	1.3256	1.31497	1.30384	1.29258	1.28152	1.26864	1.25274	1.2354	1.21824	1.20285	1.19082	1.18004	1.16796	1.15557	1.14383	1.13371
Papilio clytia	Female	UN	brown	PX857_UN_F_brown		1.80793	1.8151	1.8219	1.82828	1.83418	1.83957	1.8444	1.84868	1.85252	1.85595	1.85904	1.86184	1.86441	1.86654	1.86807	1.86913	1.86984	1.87032	1.8707	1.8711	1.87101	1.87005	1.86856	1.86687	1.8653	1.8642	1.86457	1.86666	1.86962	1.87259	1.87472	1.87516	1.87306	1.86877	1.86341	1.85727	1.85064	1.84382	1.83709	1.82864	1.8173	1.80443	1.79135	1.77941
Papilio clytia	Female	UN	brown	PZ032_UN_F_brown		1.31961	1.32884	1.33797	1.347	1.3559	1.36468	1.37332	1.38182	1.39019	1.39847	1.40666	1.41479	1.42286	1.43091	1.43892	1.44687	1.45476	1.46256	1.47025	1.47783	1.48524	1.49246	1.49952	1.50645	1.51328	1.52003	1.5278	1.53713	1.54724	1.55733	1.56662	1.57433	1.57967	1.58346	1.58692	1.58985	1.59208	1.5934	1.59363	1.59133	1.58604	1.57905	1.5716	1.56497
Papilio clytia	Female	UN	brown	PZ035_UN_F_brown		1.451	1.45216	1.45334	1.45456	1.4558	1.45706	1.45833	1.45964	1.46099	1.46239	1.46383	1.4653	1.46679	1.46826	1.46966	1.47104	1.47244	1.47391	1.47549	1.47722	1.47923	1.48155	1.48407	1.48669	1.48928	1.49176	1.49442	1.4975	1.50082	1.50416	1.50735	1.51017	1.51244	1.51332	1.51268	1.51138	1.51027	1.51019	1.51201	1.51449	1.51623	1.5178	1.51977	1.52273
Papilio clytia	Female	UN	brown	PZ037_UN_F_brown		1.349	1.35906	1.36854	1.37747	1.38591	1.39388	1.40142	1.40851	1.41509	1.4211	1.42649	1.43122	1.43525	1.43872	1.44177	1.4443	1.44623	1.44748	1.44795	1.44757	1.44695	1.4465	1.44578	1.44435	1.44178	1.43763	1.43056	1.42027	1.40783	1.39434	1.3809	1.36862	1.35857	1.34833	1.33569	1.32201	1.30869	1.29711	1.28864	1.28282	1.27808	1.27415	1.27075	1.26761
Papilio clytia	Female	UN	brown	PT539_UN_H_brown		1.65945	1.65284	1.64633	1.63991	1.63361	1.62743	1.6214	1.61551	1.60975	1.6041	1.59852	1.59299	1.58749	1.58209	1.57686	1.57175	1.56672	1.56175	1.55677	1.55177	1.54736	1.54392	1.54095	1.53798	1.53454	1.53014	1.52481	1.51895	1.5127	1.50622	1.49964	1.4931	1.48675	1.47938	1.47035	1.46063	1.45119	1.44301	1.43705	1.43167	1.42513	1.41829	1.41202	1.40715
Papilio clytia	Female	UN	brown	PT540_UN_H_brown		1.43409	1.42664	1.41934	1.41221	1.40526	1.3985	1.39196	1.38564	1.3795	1.37352	1.36767	1.36193	1.35627	1.35073	1.34536	1.34015	1.33506	1.33009	1.3252	1.32037	1.31618	1.31291	1.31015	1.30748	1.30447	1.3007	1.29663	1.29285	1.28914	1.28529	1.28106	1.27624	1.27061	1.26328	1.25412	1.24406	1.234	1.22487	1.2176	1.21076	1.20284	1.19458	1.18674	1.18006
Papilio clytia	Female	UN	brown	PX857_UN_H_brown		2.0074	2.01564	2.02348	2.03088	2.0378	2.0442	2.05002	2.0553	2.06011	2.06449	2.06851	2.07221	2.07564	2.07863	2.08105	2.083	2.08458	2.08589	2.08704	2.08812	2.08851	2.08783	2.08648	2.08492	2.08358	2.08288	2.08352	2.08548	2.08813	2.09084	2.09296	2.09386	2.09291	2.09127	2.09015	2.08898	2.08719	2.08422	2.0795	2.07175	2.06093	2.04834	2.03527	2.02303
Papilio clytia	Female	UN	brown	PZ032_UN_H_brown		1.39901	1.40949	1.41973	1.42972	1.43943	1.44883	1.4579	1.46663	1.4751	1.48332	1.49133	1.49918	1.50689	1.51441	1.52169	1.52874	1.53561	1.54231	1.54888	1.55533	1.56146	1.56712	1.57246	1.57762	1.58273	1.58794	1.59441	1.60263	1.61173	1.62083	1.62906	1.63554	1.63939	1.64121	1.64219	1.64242	1.64197	1.64092	1.63934	1.63486	1.62633	1.61566	1.60476	1.59555
Papilio clytia	Female	UN	brown	PZ035_UN_H_brown		1.74583	1.75574	1.76532	1.77457	1.7835	1.79211	1.80042	1.80841	1.81605	1.82332	1.83025	1.8368	1.843	1.84887	1.85444	1.85971	1.86463	1.86921	1.87341	1.87723	1.88105	1.8851	1.88906	1.89262	1.89546	1.89727	1.89756	1.89631	1.89397	1.89098	1.88776	1.88477	1.88244	1.87978	1.87596	1.87162	1.86743	1.86402	1.86205	1.86023	1.85732	1.85403	1.8511	1.84924
Papilio clytia	Female	UN	brown	PZ037_UN_H_brown		1.44424	1.44545	1.4465	1.44741	1.44821	1.4489	1.44952	1.45004	1.45041	1.4506	1.45061	1.45042	1.45001	1.4495	1.44895	1.4483	1.4475	1.44649	1.44519	1.44356	1.44233	1.44194	1.44179	1.44133	1.43998	1.43718	1.4323	1.42554	1.41749	1.40875	1.39993	1.39164	1.38447	1.37711	1.36838	1.3591	1.35011	1.34222	1.33627	1.3317	1.32745	1.32353	1.31994	1.3167
Papilio clytia	Female	UN	white	PT539_UN_H_white		11.2474	11.7551	12.2452	12.7174	13.1713	13.6067	14.0232	14.4209	14.8003	15.1619	15.506	15.833	16.1434	16.4351	16.7069	16.9598	17.1951	17.4141	17.6178	17.8076	17.9755	18.1165	18.2364	18.3409	18.4356	18.5263	18.6054	18.664	18.7057	18.7339	18.7522	18.7643	18.7737	18.776	18.7657	18.7443	18.7131	18.6736	18.6273	18.5719	18.5049	18.4277	18.3414	18.2473
Papilio clytia	Female	UN	white	PT540_UN_H_white		9.02608	9.49837	9.95489	10.3954	10.8198	11.2278	11.6193	11.9942	12.3528	12.6955	13.0225	13.3339	13.6302	13.9099	14.1722	14.4179	14.6478	14.8627	15.0635	15.2508	15.4197	15.567	15.6962	15.8111	15.9153	16.0124	16.096	16.1592	16.2056	16.2387	16.262	16.279	16.293	16.3018	16.3006	16.2894	16.2681	16.2367	16.1953	16.1441	16.0835	16.0132	15.9329	15.8423
Papilio clytia	Female	UN	white	PX857_UN_H_white		8.88754	9.12855	9.36643	9.60107	9.83235	10.0602	10.2844	10.5051	10.7225	10.9366	11.1477	11.3559	11.5612	11.7628	11.9604	12.1542	12.3449	12.5329	12.7187	12.9029	13.0828	13.2569	13.4269	13.5946	13.7617	13.9302	14.0991	14.2664	14.4322	14.5963	14.7587	14.9192	15.0778	15.2345	15.3894	15.5425	15.694	15.844	15.9925	16.1397	16.2855	16.4299	16.5727	16.7139
Papilio clytia	Female	UN	white	PZ032_UN_H_white		8.11222	8.36681	8.61741	8.86388	9.10604	9.34376	9.57687	9.8054	10.0296	10.2497	10.4658	10.6782	10.887	11.0913	11.2902	11.4845	11.6748	11.8617	12.0459	12.228	12.4035	12.5697	12.7298	12.8871	13.0449	13.2065	13.3665	13.5195	13.668	13.8147	13.9624	14.1136	14.2712	14.4325	14.5936	14.7549	14.917	15.0803	15.2454	15.4155	15.5916	15.7707	15.9499	16.1265
Papilio clytia	Female	UN	white	PZ035_UN_H_white		8.1581	8.39966	8.63853	8.87469	9.10811	9.33877	9.56663	9.79168	10.0139	10.2335	10.4503	10.6644	10.8759	11.0843	11.2894	11.4914	11.6907	11.8876	12.0822	12.2748	12.4641	12.649	12.8305	13.0099	13.1882	13.3664	13.5417	13.7114	13.8772	14.0409	14.2041	14.3685	14.5359	14.7031	14.8669	15.0291	15.1912	15.355	15.5219	15.6936	15.8689	16.0462	16.2235	16.3989
Papilio clytia	Female	UN	white	PZ037_UN_H_white		8.93382	9.18416	9.43091	9.67405	9.91354	10.1493	10.3814	10.6098	10.8344	11.0555	11.2729	11.4868	11.6972	11.9037	12.106	12.3044	12.4992	12.6906	12.8789	13.0644	13.2449	13.4194	13.5893	13.7562	13.9216	14.0869	14.2489	14.4045	14.5555	14.7038	14.8512	14.9997	15.151	15.3027	15.4516	15.5986	15.7448	15.891	16.0383	16.1884	16.3412	16.4948	16.6476	16.7978
Papilio clytia	Female	UN	yellow	PT539_UN_H_yellow		2.07558	2.10668	2.13725	2.16729	2.19683	2.22588	2.25448	2.28261	2.31027	2.33742	2.36401	2.39001	2.41539	2.44023	2.46462	2.48851	2.51185	2.5346	2.5567	2.57811	2.5996	2.62159	2.64352	2.66483	2.68495	2.70332	2.72011	2.73591	2.75077	2.76473	2.77784	2.79016	2.80173	2.81109	2.81758	2.82243	2.82689	2.83218	2.83954	2.84625	2.84984	2.85195	2.85421	2.85825
Papilio clytia	Female	UN	yellow	PT540_UN_H_yellow		2.60407	2.64812	2.69111	2.73311	2.7742	2.81443	2.85387	2.89253	2.93027	2.967	3.00262	3.03704	3.07017	3.10226	3.13354	3.16386	3.19307	3.22103	3.24758	3.27259	3.29733	3.32261	3.3475	3.37109	3.39247	3.41074	3.42495	3.43541	3.44306	3.44886	3.45375	3.45869	3.46461	3.46807	3.46651	3.46228	3.4577	3.4551	3.4568	3.46086	3.46414	3.46719	3.47059	3.47487
Papilio clytia	Female	UN	yellow	PX857_UN_H_yellow		2.39763	2.45919	2.51918	2.57758	2.63435	2.68945	2.74284	2.79455	2.84462	2.89311	2.94005	2.98549	3.02947	3.07177	3.11223	3.15099	3.18817	3.22392	3.25838	3.29168	3.32269	3.35073	3.37664	3.40125	3.4254	3.44993	3.47481	3.4993	3.5231	3.54594	3.56754	3.58761	3.60587	3.62115	3.63327	3.64338	3.65266	3.66226	3.67336	3.6845	3.69391	3.70231	3.71038	3.71883
Papilio clytia	Female	UN	yellow	PZ032_UN_H_yellow		1.56842	1.59594	1.62316	1.65004	1.67654	1.70262	1.72825	1.75345	1.77831	1.80286	1.82714	1.85117	1.87499	1.89845	1.92144	1.94403	1.96633	1.98844	2.01044	2.03243	2.05416	2.0754	2.09632	2.11705	2.13775	2.15857	2.18174	2.20826	2.23646	2.26467	2.29123	2.31447	2.33272	2.34707	2.35985	2.37119	2.38121	2.39007	2.39788	2.40204	2.40124	2.39759	2.39319	2.39015
Papilio clytia	Female	UN	yellow	PZ035_UN_H_yellow		2.21009	2.23799	2.26558	2.29299	2.32032	2.34766	2.37512	2.40267	2.43011	2.45732	2.48417	2.51052	2.53625	2.56184	2.58768	2.61347	2.63893	2.66377	2.68769	2.71042	2.73412	2.7601	2.78684	2.81279	2.8364	2.85615	2.8716	2.88386	2.89372	2.90195	2.90933	2.91664	2.92466	2.92979	2.92964	2.92681	2.92388	2.92345	2.92809	2.93554	2.94224	2.94888	2.95615	2.96475
Papilio clytia	Female	UN	yellow	PZ037_UN_H_yellow		1.7587	1.79641	1.83294	1.86833	1.9026	1.93579	1.96792	1.99897	2.02887	2.05761	2.08515	2.11145	2.13648	2.16029	2.18292	2.20437	2.22462	2.24365	2.26145	2.27801	2.29346	2.30792	2.32129	2.33351	2.34448	2.35412	2.36049	2.36264	2.36197	2.35989	2.35781	2.35713	2.35926	2.36204	2.36303	2.36318	2.36347	2.36487	2.36833	2.37422	2.38175	2.39019	2.39881	2.40688
Papilio clytia	Female	UP	brown	PT539_UP_F_brown		0.691117	0.687134	0.683116	0.679062	0.674971	0.670842	0.666676	0.662468	0.658216	0.653917	0.649569	0.645173	0.640726	0.636162	0.631447	0.626631	0.621762	0.616889	0.61206	0.607324	0.602935	0.598967	0.595204	0.591431	0.58743	0.582985	0.578202	0.573303	0.568248	0.562998	0.557511	0.551747	0.545667	0.538386	0.529597	0.520132	0.510821	0.502491	0.495975	0.489928	0.482954	0.475799	0.46921	0.463937
Papilio clytia	Female	UP	brown	PT540_UP_F_brown		1.07234	1.06068	1.0494	1.03859	1.02831	1.01863	1.00963	1.00129	0.993467	0.986072	0.979008	0.972184	0.965504	0.95931	0.953871	0.94899	0.944467	0.940104	0.935702	0.931063	0.927886	0.927188	0.927746	0.928336	0.927734	0.924716	0.919777	0.914231	0.908089	0.901358	0.894048	0.886167	0.877725	0.867388	0.854584	0.840461	0.82617	0.812859	0.801678	0.790682	0.777895	0.764416	0.751347	0.739788
Papilio clytia	Female	UP	brown	PX857_UP_F_brown		1.45417	1.45422	1.45412	1.45378	1.45311	1.45202	1.45041	1.44832	1.44592	1.44331	1.44061	1.43791	1.43534	1.43244	1.4289	1.42497	1.42093	1.41703	1.41355	1.41075	1.40737	1.40253	1.39708	1.39187	1.38773	1.38552	1.3867	1.39129	1.39793	1.40526	1.41195	1.41664	1.41797	1.41851	1.4209	1.42389	1.42623	1.42667	1.42397	1.41747	1.40805	1.39678	1.38473	1.37294
Papilio clytia	Female	UP	brown	PZ032_UP_F_brown		1.0082	1.01828	1.02829	1.03819	1.048	1.05769	1.06724	1.07672	1.08615	1.09554	1.10486	1.1141	1.12326	1.13225	1.14104	1.14969	1.15825	1.16677	1.1753	1.18389	1.19318	1.20345	1.21417	1.22482	1.23489	1.24387	1.25362	1.26556	1.27849	1.29121	1.30251	1.31119	1.31605	1.3173	1.31638	1.31389	1.31044	1.30665	1.30313	1.29694	1.28613	1.27281	1.25908	1.24705
Papilio clytia	Female	UP	brown	PZ035_UP_F_brown		1.04976	1.06061	1.07117	1.08141	1.09132	1.10087	1.11006	1.11889	1.1274	1.1356	1.1435	1.15114	1.15851	1.16546	1.17189	1.1779	1.18361	1.1891	1.1945	1.1999	1.20486	1.20909	1.21288	1.21656	1.22044	1.22483	1.22995	1.2356	1.24151	1.24741	1.25301	1.25803	1.2622	1.26542	1.26796	1.27008	1.27204	1.27408	1.27648	1.27863	1.28003	1.28111	1.28228	1.28396
Papilio clytia	Female	UP	brown	PZ037_UP_F_brown		0.847394	0.848054	0.848646	0.849187	0.849691	0.850174	0.850652	0.851148	0.851647	0.852112	0.852505	0.852787	0.852919	0.852948	0.852931	0.852846	0.852675	0.852396	0.851988	0.851432	0.851566	0.85282	0.854564	0.856165	0.856992	0.856413	0.85488	0.853181	0.851181	0.848748	0.845748	0.842048	0.837514	0.830485	0.820401	0.808783	0.797151	0.787024	0.779921	0.774076	0.767171	0.759908	0.752986	0.747106
Papilio clytia	Female	UP	brown	PT539_UP_H_brown		0.88655	0.882379	0.878193	0.874005	0.86983	0.865682	0.861575	0.857493	0.8534	0.849284	0.84513	0.840925	0.836657	0.832372	0.828111	0.823851	0.819567	0.815236	0.810834	0.806337	0.802155	0.798507	0.795085	0.79158	0.787684	0.783089	0.777492	0.770997	0.7639	0.756499	0.749091	0.741972	0.73544	0.728473	0.720333	0.711746	0.703435	0.696123	0.690534	0.685967	0.681402	0.677089	0.673278	0.670219
Papilio clytia	Female	UP	brown	PT540_UP_H_brown		1.18019	1.18098	1.18148	1.18167	1.1815	1.18097	1.18005	1.17871	1.17701	1.17497	1.17266	1.17011	1.16737	1.16439	1.16111	1.15754	1.15372	1.14969	1.14546	1.14107	1.13633	1.13111	1.12551	1.11963	1.11357	1.10745	1.10107	1.09425	1.08709	1.0797	1.0722	1.06468	1.05725	1.04955	1.04136	1.03302	1.02484	1.01716	1.01029	1.00293	0.99415	0.984784	0.975682	0.967691
Papilio clytia	Female	UP	brown	PX857_UP_H_brown		1.08141	1.08777	1.09393	1.09988	1.1056	1.11105	1.11623	1.12112	1.12579	1.13024	1.13452	1.13866	1.14267	1.14647	1.14995	1.15319	1.15625	1.15918	1.16206	1.16495	1.16748	1.16943	1.17103	1.17251	1.17414	1.17613	1.17958	1.18482	1.19099	1.19722	1.20265	1.20641	1.20762	1.20761	1.20788	1.20789	1.20708	1.2049	1.20081	1.19381	1.18401	1.17253	1.16047	1.14891
Papilio clytia	Female	UP	brown	PZ032_UP_H_brown		0.95503	0.961132	0.967245	0.973369	0.979506	0.985656	0.99182	0.998006	1.00422	1.01044	1.01668	1.02292	1.02915	1.0354	1.04167	1.04796	1.05427	1.06058	1.06689	1.07319	1.08009	1.08788	1.09608	1.10423	1.11185	1.11847	1.1253	1.13339	1.14198	1.15033	1.1577	1.16334	1.16651	1.16797	1.1689	1.16916	1.16863	1.16718	1.16467	1.15983	1.15219	1.14285	1.13291	1.12346
Papilio clytia	Female	UP	brown	PZ035_UP_H_brown		0.950145	0.950606	0.951206	0.952001	0.953048	0.954405	0.95613	0.958235	0.960633	0.963233	0.965942	0.968668	0.971317	0.974145	0.97737	0.980846	0.984425	0.987959	0.991302	0.994307	0.998393	1.0044	1.01132	1.01813	1.02383	1.02739	1.02937	1.03091	1.03197	1.03246	1.03232	1.03149	1.02988	1.02549	1.01749	1.0076	0.997552	0.989069	0.983876	0.979313	0.972515	0.964903	0.957898	0.952921
Papilio clytia	Female	UP	brown	PZ037_UP_H_brown		1.34372	1.34702	1.35006	1.35287	1.3555	1.35797	1.36034	1.36258	1.36463	1.36645	1.36797	1.36915	1.36993	1.37045	1.37085	1.37103	1.37093	1.37046	1.36953	1.36808	1.36691	1.3665	1.36628	1.36564	1.36401	1.3608	1.35558	1.34862	1.34041	1.33145	1.32221	1.31318	1.30484	1.29546	1.28374	1.27087	1.25805	1.24646	1.23729	1.22905	1.21991	1.21059	1.2018	1.19425
Papilio clytia	Female	UP	white	PT539_UP_H_white		5.60038	6.06733	6.51673	6.94843	7.36224	7.758	8.13554	8.49491	8.8364	9.16021	9.46656	9.75563	10.0276	10.2816	10.5167	10.7337	10.9332	11.1157	11.282	11.4326	11.5642	11.6747	11.7664	11.8415	11.9024	11.9514	11.9849	11.9991	11.9958	11.9766	11.9433	11.8977	11.8415	11.7684	11.6741	11.5627	11.4387	11.3065	11.1703	11.0178	10.8392	10.6428	10.437	10.2301
Papilio clytia	Female	UP	white	PT540_UP_H_white		4.79743	5.14473	5.48022	5.80386	6.11559	6.41534	6.70307	6.97875	7.24247	7.4943	7.73434	7.96265	8.17932	8.38397	8.57632	8.75662	8.92512	9.08206	9.22768	9.36224	9.48447	9.59351	9.69026	9.77559	9.85038	9.91553	9.96828	10.0064	10.0315	10.0453	10.0494	10.0455	10.0352	10.0162	9.98598	9.94543	9.89559	9.83748	9.7721	9.69557	9.60516	9.50363	9.39375	9.27827
Papilio clytia	Female	UP	white	PX857_UP_H_white		6.57684	6.68673	6.7956	6.9033	7.00973	7.11475	7.21824	7.32025	7.421	7.52064	7.6193	7.71711	7.81421	7.90977	8.00324	8.09512	8.18594	8.27623	8.36652	8.45732	8.54611	8.63122	8.71439	8.79739	8.88198	8.96992	9.06043	9.15151	9.24308	9.33508	9.42743	9.52006	9.6129	9.70604	9.79967	9.89383	9.98857	10.0839	10.18	10.2774	10.3765	10.4765	10.577	10.6772
Papilio clytia	Female	UP	white	PZ032_UP_H_white		8.35254	8.55823	8.75906	8.95467	9.14469	9.32876	9.50652	9.67805	9.84401	10.0048	10.161	10.3129	10.461	10.6032	10.7379	10.8666	10.9904	11.1106	11.2287	11.3457	11.4529	11.5446	11.6273	11.7075	11.7917	11.8864	11.9852	12.0791	12.1706	12.2621	12.3562	12.4552	12.5617	12.6751	12.7926	12.913	13.0354	13.1586	13.2815	13.4084	13.5422	13.6799	13.8184	13.9546
Papilio clytia	Female	UP	white	PZ035_UP_H_white		5.44414	5.66325	5.87521	6.0797	6.27646	6.46518	6.64557	6.81773	6.98216	7.13923	7.28926	7.43263	7.56966	7.69872	7.81861	7.93034	8.03495	8.13344	8.22684	8.31617	8.39526	8.46017	8.51528	8.56498	8.61365	8.66567	8.71625	8.75905	8.79607	8.82935	8.8609	8.89274	8.92691	8.9621	8.99564	9.02749	9.05762	9.086	9.11257	9.13982	9.16878	9.19722	9.22293	9.2437
Papilio clytia	Female	UP	white	PZ037_UP_H_white		4.37373	4.54693	4.71525	4.87848	5.0364	5.18879	5.33546	5.47645	5.61215	5.7428	5.86866	5.98997	6.107	6.21842	6.32331	6.42247	6.51675	6.60694	6.69387	6.77837	6.85486	6.91993	6.97761	7.03191	7.08688	7.14653	7.20563	7.25791	7.30583	7.35184	7.39841	7.44799	7.50305	7.56232	7.62257	7.68334	7.74415	7.80453	7.86402	7.92864	8.0015	8.07774	8.15247	8.22085
Papilio clytia	Male	UN	brown	AR222_UN_F_brown		1.41408	1.40854	1.40326	1.39831	1.39375	1.38962	1.38598	1.38282	1.38007	1.37762	1.37542	1.37338	1.37143	1.36981	1.36875	1.36809	1.36767	1.36735	1.36698	1.36641	1.36698	1.3695	1.37298	1.37647	1.379	1.37959	1.37857	1.37696	1.37482	1.37221	1.36918	1.3658	1.36213	1.35801	1.35336	1.34828	1.34289	1.33731	1.33166	1.32541	1.31819	1.31033	1.30216	1.294
Papilio clytia	Male	UN	brown	AZ877_UN_F_brown		1.05226	1.03415	1.017	1.00089	0.985901	0.972102	0.959572	0.948331	0.938264	0.929249	0.921163	0.913881	0.907282	0.901674	0.897333	0.89408	0.891738	0.890129	0.889075	0.8884	0.890053	0.895167	0.902329	0.91013	0.917159	0.922004	0.926653	0.933356	0.941098	0.948866	0.955644	0.960419	0.962177	0.961119	0.958427	0.954559	0.94997	0.945118	0.940459	0.934168	0.924989	0.914234	0.903213	0.893238
Papilio clytia	Male	UN	brown	PW033_UN_F_brown		1.5127	1.49171	1.47169	1.45264	1.43459	1.41754	1.40151	1.38652	1.37257	1.35961	1.34761	1.33652	1.32632	1.31698	1.30854	1.30101	1.29441	1.28877	1.28411	1.28043	1.27859	1.27899	1.28098	1.28391	1.28715	1.29005	1.29436	1.30151	1.31041	1.31997	1.32908	1.33665	1.3416	1.34437	1.34638	1.34795	1.3494	1.35103	1.35317	1.35428	1.35336	1.35154	1.34996	1.34976
Papilio clytia	Male	UN	brown	PX849_UN_F_brown		0.930043	0.937981	0.945617	0.952893	0.959754	0.966142	0.972002	0.977305	0.982123	0.986554	0.990692	0.994635	0.998478	1.00194	1.00479	1.00719	1.00933	1.01135	1.01345	1.01577	1.01736	1.01756	1.01701	1.01635	1.01624	1.01732	1.01975	1.02302	1.02674	1.03057	1.03413	1.03705	1.03897	1.041	1.04413	1.04776	1.05131	1.05419	1.05582	1.05652	1.05701	1.0573	1.05738	1.05726
Papilio clytia	Male	UN	brown	PX853_UN_F_brown		1.66655	1.63625	1.60733	1.57991	1.55412	1.53009	1.50794	1.4877	1.46917	1.45216	1.43647	1.42187	1.40818	1.39589	1.38547	1.37662	1.36906	1.3625	1.35665	1.35123	1.34982	1.35445	1.36251	1.37139	1.37849	1.38119	1.38147	1.38266	1.38411	1.38518	1.38523	1.38364	1.37975	1.37136	1.35818	1.34246	1.32647	1.31247	1.30271	1.29428	1.28366	1.2722	1.26124	1.25214
Papilio clytia	Male	UN	brown	PX855_UN_F_brown		1.53501	1.53098	1.52738	1.52429	1.5218	1.51998	1.51892	1.51866	1.51908	1.52004	1.52141	1.52305	1.52482	1.52716	1.53041	1.53432	1.53861	1.54305	1.54736	1.55128	1.55672	1.56485	1.57434	1.58388	1.59214	1.59781	1.60182	1.60587	1.60972	1.61315	1.61592	1.61781	1.61858	1.61688	1.61227	1.60594	1.59909	1.59288	1.58852	1.58419	1.57792	1.57065	1.5633	1.55681
Papilio clytia	Male	UN	brown	AR222_UN_H_brown		1.35962	1.33735	1.31601	1.29565	1.2763	1.25802	1.24086	1.22484	1.20989	1.19594	1.18291	1.17071	1.15926	1.14893	1.13996	1.13216	1.12529	1.11915	1.11351	1.10815	1.1051	1.10554	1.10798	1.11093	1.11291	1.11244	1.11106	1.1109	1.11136	1.11182	1.11167	1.1103	1.10709	1.10183	1.09511	1.08751	1.07961	1.072	1.06525	1.05731	1.04659	1.03438	1.02198	1.01067
Papilio clytia	Male	UN	brown	AZ877_UN_H_brown		1.2019	1.17265	1.1449	1.11878	1.09444	1.07201	1.05163	1.0333	1.01681	1.00196	0.988557	0.9764	0.965295	0.955998	0.94909	0.94411	0.9406	0.938098	0.936146	0.934284	0.936001	0.943425	0.954056	0.965394	0.974939	0.980192	0.98334	0.987731	0.992605	0.997203	1.00077	1.00254	1.00175	0.996699	0.98743	0.975844	0.963838	0.95331	0.946157	0.939566	0.930372	0.919953	0.90968	0.900931
Papilio clytia	Male	UN	brown	PW033_UN_H_brown		1.24584	1.23711	1.22888	1.22117	1.21403	1.20748	1.20157	1.19631	1.19164	1.18751	1.18383	1.18055	1.1776	1.17509	1.17313	1.17168	1.17068	1.17009	1.16985	1.16991	1.17188	1.1766	1.18285	1.18941	1.19508	1.19863	1.20104	1.20386	1.20672	1.20927	1.21112	1.21193	1.21132	1.20812	1.20229	1.19512	1.18793	1.18202	1.17869	1.17566	1.17057	1.16466	1.15913	1.15522
Papilio clytia	Male	UN	brown	PX849_UN_H_brown		1.08012	1.09384	1.10714	1.11999	1.13233	1.14412	1.1553	1.16587	1.1759	1.18548	1.19466	1.20352	1.21213	1.22027	1.22776	1.23472	1.2413	1.24763	1.25383	1.26004	1.26548	1.26961	1.27298	1.27611	1.27955	1.28382	1.28954	1.29652	1.30413	1.31173	1.31867	1.32434	1.32808	1.33091	1.33404	1.33708	1.33966	1.34141	1.34196	1.34068	1.33765	1.33354	1.329	1.32469
Papilio clytia	Male	UN	brown	PX853_UN_H_brown		1.66224	1.64308	1.62442	1.60621	1.58842	1.57098	1.55387	1.53711	1.52081	1.505	1.4897	1.47496	1.46081	1.44687	1.43293	1.4192	1.40595	1.39339	1.38178	1.37135	1.36142	1.35145	1.3419	1.33321	1.32584	1.32023	1.31807	1.31982	1.32406	1.32936	1.3343	1.33745	1.3374	1.33588	1.3352	1.33479	1.33405	1.33243	1.32934	1.32468	1.319	1.31269	1.30613	1.29972
Papilio clytia	Male	UN	brown	PX855_UN_H_brown		1.28024	1.27652	1.27321	1.27039	1.26813	1.26652	1.26565	1.26552	1.26601	1.267	1.26835	1.26993	1.27162	1.27377	1.27668	1.28017	1.28401	1.288	1.29193	1.29559	1.30121	1.31007	1.32056	1.33109	1.34004	1.3458	1.34874	1.35045	1.35118	1.35119	1.35074	1.35008	1.34946	1.34765	1.34383	1.33886	1.33361	1.32894	1.32572	1.32318	1.32011	1.31667	1.31305	1.30943
Papilio clytia	Male	UN	white	AR222_UN_H_white		9.17179	9.45521	9.73211	10.0024	10.2662	10.5232	10.7736	11.0173	11.2544	11.485	11.709	11.9265	12.1374	12.3412	12.5374	12.7265	12.9089	13.0851	13.2556	13.4208	13.5797	13.7315	13.8768	14.0163	14.1507	14.2805	14.4039	14.5193	14.6276	14.7299	14.8273	14.9208	15.0115	15.1012	15.1894	15.2742	15.3534	15.425	15.4868	15.5483	15.6155	15.6817	15.7399	15.7834
Papilio clytia	Male	UN	white	AZ877_UN_H_white		11.4043	11.8491	12.2784	12.6918	13.0891	13.4699	13.834	14.1815	14.5131	14.8289	15.1293	15.4146	15.6849	15.9386	16.1742	16.393	16.5962	16.7849	16.9603	17.1236	17.2694	17.394	17.5013	17.595	17.6788	17.7565	17.8245	17.8777	17.9174	17.9448	17.9613	17.9681	17.9664	17.9542	17.9294	17.893	17.8458	17.7888	17.723	17.6457	17.5546	17.4515	17.338	17.2159
Papilio clytia	Male	UN	white	PW033_UN_H_white		13.7493	13.9678	14.1847	14.4	14.6133	14.8246	15.0336	15.2404	15.4454	15.649	15.8511	16.0521	16.252	16.4496	16.6439	16.8358	17.0261	17.2158	17.4058	17.5969	17.7853	17.9686	18.1494	18.3301	18.5135	18.7022	18.8945	19.0874	19.2811	19.4758	19.6717	19.8692	20.0684	20.2709	20.4771	20.6856	20.8949	21.1036	21.3102	21.5208	21.7392	21.961	22.1818	22.397
Papilio clytia	Male	UN	white	PX849_UN_H_white		7.36223	7.5364	7.70918	7.88045	8.05009	8.21796	8.38395	8.54812	8.7107	8.87181	9.0316	9.19018	9.34769	9.50327	9.6563	9.80735	9.95696	10.1057	10.2541	10.4027	10.5479	10.6876	10.8243	10.9607	11.0993	11.2427	11.3888	11.534	11.679	11.8247	11.9717	12.1209	12.2729	12.4279	12.585	12.7437	12.9032	13.063	13.2224	13.3852	13.5534	13.7246	13.896	14.0649
Papilio clytia	Male	UN	white	PX853_UN_H_white		12.8288	13.058	13.2841	13.5072	13.7269	13.9432	14.1558	14.365	14.571	14.774	14.9741	15.1715	15.3663	15.5571	15.743	15.925	16.1039	16.2807	16.4561	16.6311	16.8022	16.9669	17.1278	17.2872	17.4476	17.6114	17.7774	17.9424	18.1068	18.2705	18.4336	18.5963	18.7586	18.9205	19.0818	19.2426	19.4026	19.562	19.7205	19.8799	20.0409	20.2024	20.3629	20.5212
Papilio clytia	Male	UN	white	PX855_UN_H_white		7.37558	7.56479	7.75233	7.93821	8.12246	8.3051	8.48616	8.66567	8.84361	9.01991	9.1945	9.36732	9.53829	9.70731	9.87435	10.0395	10.2029	10.3646	10.5248	10.6835	10.8407	10.9965	11.1509	11.3039	11.4554	11.6054	11.7498	11.8862	12.0178	12.1476	12.2787	12.414	12.5568	12.7011	12.8411	12.9797	13.1199	13.2648	13.4172	13.5783	13.7459	13.9173	14.0903	14.2623
Papilio clytia	Male	UN	yellow	AR222_UN_H_yellow		1.61496	1.62556	1.63646	1.6478	1.65969	1.67226	1.68564	1.69984	1.71468	1.72997	1.74552	1.76112	1.77658	1.79253	1.80945	1.82698	1.84477	1.86246	1.87968	1.89608	1.91505	1.93861	1.9643	1.98968	2.0123	2.02972	2.04244	2.05292	2.06157	2.06883	2.07513	2.08091	2.08659	2.08948	2.08791	2.08385	2.07928	2.07618	2.07652	2.07826	2.07848	2.07783	2.07698	2.07658
Papilio clytia	Male	UN	yellow	AZ877_UN_H_yellow		2.35175	2.37651	2.40136	2.42643	2.45188	2.47785	2.50448	2.53177	2.55951	2.58747	2.61545	2.64324	2.67063	2.69827	2.72671	2.75556	2.78443	2.81292	2.84066	2.86724	2.89582	2.92832	2.96251	2.99616	3.02703	3.0529	3.07375	3.09152	3.10694	3.12076	3.13369	3.14648	3.15985	3.17057	3.17642	3.17964	3.18245	3.18708	3.19577	3.20704	3.21803	3.22882	3.23954	3.25029
Papilio clytia	Male	UN	yellow	PW033_UN_H_yellow		2.28469	2.31635	2.34773	2.37882	2.40966	2.44025	2.4706	2.50072	2.53058	2.56017	2.58945	2.6184	2.64699	2.67527	2.70328	2.73101	2.75843	2.78553	2.81229	2.8387	2.86557	2.89335	2.92137	2.94902	2.97565	3.00061	3.0248	3.0492	3.07334	3.09677	3.119	3.13958	3.15803	3.17378	3.18715	3.19897	3.21011	3.22141	3.23371	3.24522	3.25428	3.26192	3.26921	3.27721
Papilio clytia	Male	UN	yellow	PX849_UN_H_yellow		1.27633	1.29934	1.32176	1.34351	1.36455	1.38483	1.40429	1.42294	1.44088	1.45818	1.47491	1.49114	1.50695	1.52214	1.53656	1.55031	1.5635	1.57625	1.58866	1.60084	1.61208	1.62191	1.63082	1.63929	1.64782	1.65689	1.66675	1.6771	1.68762	1.69799	1.70789	1.71699	1.72498	1.73283	1.74133	1.74993	1.75809	1.76523	1.77081	1.77423	1.7757	1.77586	1.77537	1.77488
Papilio clytia	Male	UN	yellow	PX853_UN_H_yellow		2.43081	2.45454	2.47813	2.50165	2.52517	2.54874	2.57243	2.59623	2.62002	2.64369	2.66716	2.69033	2.71313	2.73572	2.7583	2.78078	2.80307	2.82505	2.84666	2.86778	2.89017	2.91478	2.94033	2.9655	2.98901	3.00956	3.02661	3.04095	3.05335	3.06455	3.07529	3.08632	3.09839	3.11015	3.12027	3.12951	3.13862	3.14837	3.1595	3.17183	3.18451	3.19732	3.21004	3.22246
Papilio clytia	Male	UN	yellow	PX855_UN_H_yellow		1.53116	1.53657	1.54253	1.54911	1.55636	1.56436	1.57316	1.58281	1.59319	1.60422	1.61576	1.62771	1.63995	1.65269	1.66614	1.68018	1.69472	1.70963	1.72482	1.74017	1.75744	1.77761	1.7994	1.82154	1.84274	1.86172	1.87968	1.89832	1.91717	1.93574	1.95357	1.97016	1.98505	1.99782	2.0088	2.01866	2.02804	2.03761	2.04802	2.05866	2.06858	2.07793	2.08684	2.09545
Papilio clytia	Male	UP	brown	AR222_UP_F_brown		0.57724	0.569232	0.561667	0.554589	0.548042	0.542071	0.536719	0.531996	0.527834	0.524159	0.5209	0.517982	0.515334	0.513148	0.511595	0.510567	0.509958	0.509661	0.50957	0.509577	0.511394	0.515953	0.52198	0.5282	0.533337	0.536117	0.536996	0.537319	0.537145	0.536535	0.535548	0.534245	0.532686	0.53038	0.527096	0.523278	0.519369	0.515815	0.513059	0.510647	0.50787	0.504788	0.501462	0.497952
Papilio clytia	Male	UP	brown	AZ877_UP_F_brown		0.653302	0.642756	0.632758	0.623377	0.61468	0.606736	0.599613	0.593309	0.587712	0.582726	0.578256	0.574205	0.570476	0.567441	0.565383	0.564083	0.563317	0.562866	0.562508	0.562021	0.563281	0.567406	0.57304	0.578828	0.583411	0.585436	0.585543	0.585261	0.584557	0.5834	0.58176	0.579605	0.576904	0.572757	0.566827	0.559926	0.552866	0.546459	0.541517	0.536742	0.530708	0.524041	0.517368	0.511313
Papilio clytia	Male	UP	brown	PW033_UP_F_brown		1.2031	1.17415	1.14637	1.11975	1.0943	1.07001	1.04689	1.02497	1.00427	0.984752	0.966387	0.949144	0.932992	0.917798	0.903515	0.890245	0.878087	0.867143	0.857511	0.849294	0.84325	0.839667	0.837939	0.83746	0.837623	0.837821	0.839928	0.84541	0.853051	0.861634	0.869941	0.876757	0.880865	0.883515	0.886593	0.889829	0.892955	0.895704	0.897807	0.898814	0.898796	0.898267	0.89774	0.89773
Papilio clytia	Male	UP	brown	PX849_UP_F_brown		0.809085	0.801848	0.794909	0.788272	0.781939	0.775914	0.7702	0.764828	0.759812	0.755131	0.750763	0.746688	0.742885	0.739419	0.736344	0.733616	0.731194	0.729037	0.727101	0.725346	0.724238	0.724044	0.724424	0.725034	0.725532	0.725577	0.726653	0.729847	0.734219	0.738831	0.742742	0.745014	0.744706	0.74236	0.739211	0.735359	0.730903	0.725945	0.720583	0.712804	0.701586	0.688521	0.675197	0.663204
Papilio clytia	Male	UP	brown	PX853_UP_F_brown		1.19838	1.17859	1.15953	1.14124	1.12376	1.10712	1.09135	1.07646	1.06238	1.04906	1.03643	1.02445	1.01304	1.0023	0.992312	0.983048	0.974473	0.966556	0.959263	0.952561	0.947516	0.944685	0.943278	0.942501	0.941563	0.939672	0.937658	0.936611	0.936126	0.935799	0.935228	0.934007	0.931734	0.92856	0.92502	0.921286	0.91753	0.913925	0.910641	0.907661	0.904812	0.902031	0.899257	0.896429
Papilio clytia	Male	UP	brown	PX855_UP_F_brown		0.908413	0.894688	0.881806	0.869891	0.859066	0.849456	0.841185	0.834235	0.828394	0.823488	0.819344	0.815791	0.812653	0.810467	0.809676	0.809972	0.811046	0.812588	0.814291	0.815845	0.820452	0.829966	0.842055	0.854391	0.864643	0.87048	0.872361	0.872544	0.8714	0.869299	0.866614	0.863714	0.860971	0.857083	0.851127	0.844045	0.836777	0.830265	0.825448	0.82201	0.818844	0.815705	0.812352	0.808542
Papilio clytia	Male	UP	brown	AR222_UP_H_brown		0.846688	0.840311	0.834114	0.82814	0.822432	0.817033	0.811988	0.807342	0.803047	0.799009	0.795132	0.791323	0.787485	0.783758	0.7803	0.777042	0.773916	0.770854	0.767786	0.764646	0.763061	0.763911	0.766	0.768135	0.769122	0.767767	0.764362	0.760099	0.755138	0.749638	0.743758	0.737658	0.731495	0.724003	0.714466	0.703866	0.693186	0.683409	0.675517	0.668154	0.659691	0.650701	0.641754	0.633423
Papilio clytia	Male	UP	brown	AZ877_UP_H_brown		0.750385	0.729741	0.710104	0.691557	0.674183	0.658062	0.643279	0.629845	0.617633	0.606516	0.596367	0.587059	0.578465	0.570997	0.564994	0.560211	0.556406	0.553336	0.550757	0.548427	0.5488	0.553302	0.560147	0.56755	0.573726	0.57689	0.578388	0.580485	0.582773	0.584846	0.586296	0.586715	0.585695	0.582745	0.578106	0.572475	0.566548	0.561021	0.55659	0.551558	0.544428	0.536198	0.527864	0.520424
Papilio clytia	Male	UP	brown	PW033_UP_H_brown		0.877556	0.856728	0.836868	0.818085	0.800486	0.784178	0.76927	0.755761	0.743473	0.732245	0.721914	0.712317	0.703294	0.695248	0.68854	0.682944	0.678233	0.674183	0.670565	0.667155	0.666515	0.670127	0.676144	0.682717	0.687996	0.690133	0.689865	0.689172	0.688068	0.686569	0.68469	0.682446	0.679852	0.675334	0.668171	0.659668	0.651126	0.643848	0.639135	0.635483	0.630983	0.626339	0.622252	0.619423
Papilio clytia	Male	UP	brown	PX849_UP_H_brown		0.865506	0.871587	0.877346	0.882682	0.887496	0.891686	0.895154	0.897918	0.900149	0.901979	0.903535	0.904948	0.906347	0.907244	0.907263	0.906702	0.905859	0.905029	0.904511	0.904602	0.903678	0.90066	0.896659	0.892789	0.890161	0.889889	0.892824	0.898414	0.905662	0.91357	0.921143	0.927382	0.93129	0.935538	0.942429	0.950421	0.957971	0.963535	0.965569	0.964019	0.960336	0.95524	0.949446	0.943674
Papilio clytia	Male	UP	brown	PX853_UP_H_brown		1.42665	1.39924	1.37274	1.3472	1.32264	1.2991	1.27661	1.25516	1.23471	1.2152	1.19657	1.17877	1.16174	1.14555	1.13028	1.1159	1.10241	1.08977	1.07796	1.06696	1.05822	1.05245	1.04856	1.04544	1.042	1.03714	1.03195	1.02793	1.02458	1.02138	1.01784	1.01346	1.00772	1.0006	0.992696	0.984445	0.976278	0.968624	0.961917	0.95503	0.947024	0.93861	0.930501	0.923408
Papilio clytia	Male	UP	brown	PX855_UP_H_brown		1.5301	1.51683	1.50421	1.49233	1.48121	1.47093	1.46153	1.45305	1.44541	1.43851	1.43226	1.42654	1.42127	1.41663	1.41283	1.40977	1.40733	1.4054	1.40387	1.40264	1.40368	1.40807	1.41435	1.42105	1.42671	1.42987	1.43182	1.43448	1.4374	1.44008	1.44206	1.44286	1.442	1.43957	1.43614	1.43194	1.4272	1.42218	1.41711	1.4108	1.40247	1.39291	1.38294	1.37335
Papilio clytia	Male	UP	white	AR222_UP_H_white		3.8224	4.03034	4.23265	4.42931	4.6203	4.80561	4.98522	5.15912	5.32733	5.48984	5.64668	5.79787	5.9434	6.08297	6.2164	6.34391	6.46571	6.58203	6.69309	6.7991	6.89958	6.99411	7.083	7.16659	7.24519	7.31912	7.38624	7.44509	7.49702	7.5434	7.58558	7.62492	7.66279	7.7003	7.73653	7.76978	7.79836	7.82058	7.83473	7.84716	7.86233	7.87567	7.88262	7.87864
Papilio clytia	Male	UP	white	AZ877_UP_H_white		5.52737	5.91945	6.29952	6.66739	7.02289	7.36585	7.69608	8.01369	8.31901	8.61222	8.89352	9.16308	9.42109	9.6665	9.89856	10.1179	10.3253	10.5213	10.7065	10.8818	11.0438	11.1905	11.324	11.4466	11.5604	11.6676	11.7685	11.8614	11.9452	12.019	12.0819	12.1327	12.1706	12.1994	12.2216	12.235	12.237	12.225	12.1966	12.1533	12.0982	12.0309	11.9513	11.8592
Papilio clytia	Male	UP	white	PW033_UP_H_white		4.9885	5.10498	5.21848	5.32872	5.4354	5.53826	5.637	5.7317	5.82286	5.91081	5.99592	6.07851	6.15893	6.2356	6.30734	6.37516	6.44003	6.50294	6.56487	6.62681	6.68296	6.7296	6.77081	6.8107	6.85334	6.90283	6.95608	7.00786	7.05903	7.11046	7.163	7.21751	7.27488	7.33721	7.40459	7.47484	7.54575	7.61512	7.68075	7.74743	7.81931	7.89328	7.96622	8.035
Papilio clytia	Male	UP	white	PX849_UP_H_white		1.63115	1.65831	1.68544	1.71244	1.73922	1.76572	1.79184	1.81762	1.84319	1.86866	1.89411	1.91966	1.94538	1.97076	1.99542	2.0197	2.04391	2.0684	2.0935	2.11953	2.1449	2.16853	2.19152	2.21498	2.24001	2.26771	2.29863	2.33207	2.36721	2.40323	2.43933	2.47468	2.50849	2.54166	2.57551	2.60985	2.64447	2.67918	2.71377	2.74824	2.78282	2.8176	2.85268	2.88818
Papilio clytia	Male	UP	white	PX853_UP_H_white		2.90109	2.92324	2.94541	2.96757	2.9897	3.01176	3.03373	3.05561	3.07743	3.09923	3.12102	3.14285	3.16474	3.18638	3.20757	3.22854	3.24948	3.2706	3.29212	3.31423	3.33618	3.3574	3.37844	3.39984	3.42216	3.44593	3.46969	3.49218	3.51418	3.53652	3.55999	3.58541	3.61358	3.64382	3.67499	3.70722	3.74065	3.77542	3.81166	3.85031	3.89169	3.93498	3.97936	4.02402
Papilio clytia	Male	UP	white	PX855_UP_H_white		6.02966	6.14806	6.26312	6.37455	6.48209	6.58546	6.68437	6.779	6.86989	6.95733	7.04156	7.12288	7.20154	7.27576	7.3443	7.40831	7.46891	7.52724	7.58443	7.64162	7.69282	7.73412	7.7698	7.80414	7.84141	7.88589	7.93206	7.97326	8.01209	8.05115	8.09305	8.14039	8.19577	8.25645	8.31841	8.38234	8.44889	8.51876	8.59261	8.67813	8.77792	8.88501	8.99243	9.09321
Colias Fieldii	Female	UN	black	AB789_UN_F_black		1.5798	1.57531	1.57114	1.56745	1.5644	1.56215	1.56087	1.56049	1.56074	1.56141	1.56231	1.56325	1.56403	1.5655	1.56828	1.57186	1.57572	1.57935	1.58222	1.58383	1.58658	1.59215	1.59891	1.60525	1.60954	1.61017	1.60612	1.59834	1.58808	1.57664	1.56527	1.55525	1.54785	1.53962	1.52758	1.51373	1.50009	1.48865	1.48143	1.47844	1.47777	1.47852	1.47981	1.48074
Colias Fieldii	Female	UN	black	AB810_UN_F_black		1.19982	1.20352	1.20729	1.21116	1.21518	1.21938	1.22382	1.22845	1.23319	1.238	1.24286	1.24774	1.25261	1.25782	1.26357	1.26964	1.2758	1.28184	1.28752	1.29264	1.2971	1.30108	1.30473	1.3082	1.31162	1.31514	1.31877	1.32241	1.32603	1.32964	1.33321	1.33674	1.34021	1.34492	1.35137	1.35838	1.36477	1.36936	1.37098	1.37006	1.36803	1.36518	1.3618	1.35816
Colias Fieldii	Female	UN	black	AB839_UN_F_black		1.92563	1.90231	1.88057	1.86051	1.8422	1.82573	1.81119	1.79861	1.78785	1.7788	1.77132	1.76527	1.76052	1.7576	1.75692	1.75815	1.76095	1.76499	1.76995	1.7755	1.78416	1.79749	1.81366	1.83083	1.84718	1.86087	1.87559	1.89485	1.91662	1.93885	1.9595	1.97653	1.98789	1.99331	1.99483	1.99389	1.99193	1.9904	1.99072	1.99005	1.98571	1.97937	1.97271	1.9674
Colias Fieldii	Female	UN	black	AC851_UN_F_black		2.25783	2.24482	2.23256	2.22109	2.21049	2.2008	2.19208	2.18428	2.17727	2.17101	2.16546	2.16056	2.15628	2.15297	2.15086	2.14975	2.14939	2.14957	2.15006	2.15064	2.15205	2.15483	2.1585	2.16259	2.1666	2.17006	2.17325	2.17676	2.18053	2.18449	2.18859	2.19276	2.19694	2.20244	2.20989	2.21821	2.2263	2.23309	2.23749	2.24113	2.24581	2.25073	2.2551	2.25813
Colias Fieldii	Female	UN	black	AK710_UN_F_black		2.00449	1.98049	1.95825	1.93792	1.91965	1.90361	1.88993	1.87866	1.86957	1.86242	1.85697	1.85297	1.85021	1.84953	1.8516	1.85592	1.86194	1.86917	1.87707	1.88512	1.89787	1.91801	1.94226	1.96733	1.98996	2.00685	2.02194	2.04019	2.05981	2.07905	2.09614	2.1093	2.11676	2.11711	2.11159	2.10244	2.09191	2.08222	2.07564	2.06801	2.05524	2.03965	2.02358	2.00935
Colias Fieldii	Female	UN	black	BB401_UN_F_black		1.59547	1.60465	1.61386	1.62324	1.63295	1.64314	1.65397	1.6654	1.67717	1.68909	1.70096	1.71259	1.72377	1.73531	1.74779	1.76075	1.77368	1.78611	1.79755	1.80752	1.8184	1.83182	1.84619	1.85988	1.8713	1.87883	1.88133	1.87966	1.87521	1.86936	1.86347	1.85894	1.85715	1.85434	1.8473	1.83821	1.82925	1.8226	1.82043	1.82383	1.83113	1.84037	1.8496	1.85687
Colias Fieldii	Female	UN	black	PY053_UN_F_black		2.38882	2.37959	2.37151	2.3647	2.35924	2.35525	2.35283	2.35198	2.35256	2.3544	2.35737	2.36129	2.36602	2.3721	2.37995	2.38927	2.39971	2.41094	2.42265	2.43451	2.44936	2.46889	2.49107	2.51383	2.53512	2.5529	2.5699	2.58936	2.60995	2.63032	2.64916	2.66513	2.6769	2.68403	2.68777	2.68928	2.68975	2.69035	2.69226	2.69312	2.6907	2.68636	2.68146	2.67735
Colias Fieldii	Female	UN	yellow	AB789_UN_F_yellow		3.48325	3.51104	3.53901	3.56732	3.59613	3.6256	3.65588	3.68698	3.7186	3.75055	3.78259	3.81453	3.84613	3.87821	3.91141	3.94523	3.97917	4.01275	4.04547	4.07683	4.10995	4.14685	4.18532	4.22322	4.25835	4.28853	4.31344	4.33482	4.35368	4.37098	4.38771	4.40487	4.42342	4.44019	4.45265	4.46275	4.47248	4.4838	4.49868	4.5178	4.53952	4.56229	4.58458	4.60485
Colias Fieldii	Female	UN	yellow	AB810_UN_F_yellow		3.44362	3.46524	3.48742	3.51025	3.53382	3.55824	3.58359	3.60987	3.6369	3.66456	3.69273	3.7213	3.75013	3.77975	3.81056	3.84222	3.87442	3.90683	3.93914	3.97102	4.00415	4.03967	4.07641	4.11321	4.14893	4.18238	4.21535	4.24977	4.28475	4.3194	4.35283	4.38414	4.41245	4.43933	4.46637	4.49269	4.51741	4.53964	4.5585	4.57416	4.5876	4.59921	4.60935	4.61838
Colias Fieldii	Female	UN	yellow	AB839_UN_F_yellow		2.73666	2.73947	2.74363	2.74923	2.75641	2.76528	2.77595	2.78847	2.80265	2.8183	2.83525	2.8533	2.87226	2.89268	2.91502	2.93896	2.96416	2.9903	3.01705	3.04408	3.07429	3.10941	3.14738	3.18612	3.22358	3.2577	3.29155	3.32856	3.36715	3.40573	3.44274	3.47658	3.50569	3.52956	3.5496	3.56713	3.58345	3.59988	3.61772	3.63578	3.65225	3.66756	3.68211	3.69631
Colias Fieldii	Female	UN	yellow	AC851_UN_F_yellow		2.81919	2.83901	2.85914	2.87962	2.90047	2.92172	2.94342	2.96555	2.98804	3.01087	3.03399	3.05738	3.08099	3.105	3.12953	3.15448	3.17974	3.2052	3.23075	3.25627	3.28226	3.30903	3.33627	3.36364	3.39084	3.41752	3.44521	3.47499	3.50584	3.53676	3.56675	3.5948	3.61992	3.64562	3.67452	3.70421	3.73229	3.75636	3.77403	3.7868	3.79774	3.8068	3.81393	3.81907
Colias Fieldii	Female	UN	yellow	AK710_UN_F_yellow		2.60791	2.59654	2.58675	2.57867	2.57241	2.56806	2.56575	2.56552	2.5672	2.57063	2.57562	2.58198	2.58954	2.59881	2.61022	2.62347	2.63825	2.65425	2.67116	2.68868	2.7099	2.73664	2.76665	2.79769	2.82751	2.85386	2.88089	2.91273	2.94709	2.98168	3.01421	3.04239	3.06392	3.07898	3.09006	3.09835	3.10509	3.11148	3.11873	3.12493	3.12806	3.12914	3.12918	3.12922
Colias Fieldii	Female	UN	yellow	BB401_UN_F_yellow		1.96154	1.95729	1.95387	1.95141	1.95002	1.94982	1.95094	1.95337	1.95691	1.96139	1.96665	1.97253	1.97885	1.9863	1.99541	2.00574	2.01687	2.0284	2.03988	2.05092	2.06385	2.08024	2.09845	2.11686	2.13384	2.14775	2.15948	2.17094	2.18207	2.19283	2.20314	2.21295	2.22221	2.23015	2.23641	2.24155	2.24612	2.25067	2.25575	2.26225	2.27001	2.27799	2.28518	2.29053
Colias Fieldii	Female	UN	yellow	PY053_UN_F_yellow		2.64461	2.6499	2.65639	2.66418	2.67337	2.68407	2.69637	2.71031	2.72574	2.7425	2.76041	2.77933	2.79907	2.82018	2.84312	2.86754	2.89312	2.91953	2.94645	2.97356	3.00411	3.04002	3.0789	3.11836	3.15602	3.18948	3.22208	3.25765	3.29454	3.33113	3.36579	3.39686	3.42272	3.44294	3.45908	3.47249	3.48453	3.49655	3.50991	3.52256	3.53222	3.53988	3.54653	3.55319
Colias Fieldii	Female	UN	white	AB789_UN_H_white		11.2192	11.3591	11.4966	11.6316	11.7641	11.8942	12.0219	12.1471	12.2699	12.3902	12.508	12.6233	12.736	12.8461	12.954	13.0593	13.1622	13.2625	13.3601	13.455	13.5466	13.6349	13.7202	13.8031	13.8841	13.9635	14.0386	14.1073	14.1716	14.2337	14.2956	14.3593	14.4267	14.4942	14.5575	14.6187	14.6795	14.742	14.8081	14.8755	14.9417	15.0075	15.0736	15.141
Colias Fieldii	Female	UN	white	AB810_UN_H_white		9.94139	9.99964	10.0586	10.1184	10.1791	10.2407	10.3032	10.3667	10.431	10.4961	10.5619	10.6283	10.6952	10.7631	10.8322	10.9021	10.9729	11.0441	11.1157	11.1874	11.2602	11.3348	11.4106	11.4868	11.5626	11.6375	11.7123	11.7884	11.865	11.9418	12.0181	12.0934	12.1672	12.2418	12.3188	12.3966	12.4736	12.548	12.6183	12.6853	12.7511	12.8158	12.8795	12.9423
Colias Fieldii	Female	UN	white	AB839_UN_H_white		7.69121	7.75888	7.82562	7.89143	7.95629	8.02022	8.08322	8.14536	8.20667	8.2671	8.32659	8.38508	8.44251	8.49871	8.55362	8.60738	8.66012	8.71198	8.7631	8.81362	8.86434	8.91558	8.96669	9.01705	9.06603	9.113	9.15848	9.20327	9.24714	9.2899	9.33131	9.37116	9.40924	9.44256	9.47004	9.49435	9.51815	9.5441	9.57486	9.60623	9.63372	9.65957	9.68602	9.71532
Colias Fieldii	Female	UN	white	AC851_UN_H_white		5.27478	5.34141	5.40772	5.47392	5.54023	5.60688	5.67406	5.7417	5.8094	5.87691	5.94399	6.01041	6.07591	6.14186	6.20919	6.27707	6.34465	6.41109	6.47555	6.53717	6.59982	6.66615	6.7335	6.79925	6.86075	6.91536	6.96381	7.00884	7.05085	7.09026	7.12745	7.16282	7.19679	7.22846	7.25692	7.28253	7.30563	7.32657	7.3457	7.36028	7.36882	7.37354	7.37668	7.38047
Colias Fieldii	Female	UN	white	AK710_UN_H_white		9.56689	9.61428	9.66315	9.71385	9.76675	9.8222	9.88055	9.94172	10.0051	10.0702	10.1366	10.2039	10.2715	10.3414	10.415	10.4911	10.5687	10.6464	10.7233	10.7982	10.8793	10.9718	11.0697	11.167	11.2578	11.3362	11.4064	11.4759	11.5434	11.6077	11.6677	11.7221	11.7696	11.8063	11.8317	11.85	11.8653	11.882	11.9042	11.9266	11.9425	11.9546	11.9653	11.9771
Colias Fieldii	Female	UN	white	BB401_UN_H_white		9.61232	9.69946	9.78584	9.87158	9.9568	10.0416	10.1262	10.2105	10.2944	10.3778	10.4605	10.5421	10.6226	10.7024	10.7821	10.8613	10.9396	11.0168	11.0925	11.1664	11.2412	11.3188	11.397	11.474	11.5476	11.6159	11.6815	11.7477	11.8133	11.8769	11.9372	11.9929	12.0428	12.0846	12.1186	12.1473	12.1734	12.1993	12.2277	12.2558	12.2798	12.3007	12.3197	12.3379
Colias Fieldii	Female	UN	white	PY053_UN_H_white		9.02696	9.08098	9.13534	9.19024	9.24588	9.30244	9.36012	9.41901	9.47883	9.53924	9.59993	9.66054	9.72077	9.78139	9.8431	9.90547	9.96801	10.0303	10.0918	10.1522	10.2157	10.2849	10.3568	10.4284	10.4965	10.5581	10.6165	10.6759	10.735	10.7925	10.8471	10.8974	10.9421	10.9786	11.0071	11.0303	11.0511	11.0722	11.0964	11.1211	11.1425	11.1615	11.1791	11.1962
Colias Fieldii	Female	UN	yellow	AB789_UN_H_yellow		3.92741	3.93215	3.93729	3.94298	3.94936	3.95658	3.96477	3.97392	3.98379	3.99417	4.00488	4.01572	4.0265	4.03793	4.05058	4.06401	4.07779	4.09149	4.10467	4.1169	4.13074	4.14786	4.16651	4.18493	4.20135	4.21401	4.22185	4.22586	4.22743	4.22793	4.22875	4.23126	4.23685	4.24173	4.24268	4.24191	4.24164	4.2441	4.2515	4.26377	4.27871	4.29532	4.31263	4.32964
Colias Fieldii	Female	UN	yellow	AB810_UN_H_yellow		4.89372	4.92863	4.96324	4.99761	5.03183	5.06594	5.10004	5.13406	5.16788	5.20143	5.23463	5.26742	5.29973	5.33193	5.36426	5.39652	5.42845	5.45985	5.49048	5.52011	5.54881	5.57684	5.60427	5.63117	5.65762	5.68369	5.70833	5.73093	5.75226	5.77307	5.79411	5.81614	5.8399	5.86597	5.89366	5.92192	5.94967	5.97585	5.99937	6.02218	6.04627	6.07067	6.09441	6.11649
Colias Fieldii	Female	UN	yellow	AB839_UN_H_yellow		5.32952	5.34706	5.36544	5.3848	5.40528	5.42701	5.45014	5.47473	5.50058	5.52747	5.55515	5.5834	5.61198	5.64156	5.67271	5.70502	5.73811	5.77157	5.80499	5.83799	5.87455	5.91704	5.96255	6.00821	6.05112	6.08839	6.1229	6.15871	6.19468	6.22967	6.26256	6.29221	6.31749	6.33515	6.34494	6.35023	6.35437	6.36074	6.37268	6.38519	6.39267	6.39767	6.40272	6.41036
Colias Fieldii	Female	UN	yellow	AC851_UN_H_yellow		1.92719	1.93669	1.94659	1.95697	1.96787	1.97935	1.99146	2.00414	2.01726	2.03077	2.04467	2.05891	2.07346	2.08878	2.10515	2.12228	2.13987	2.15762	2.17524	2.19243	2.21023	2.22939	2.24919	2.26888	2.28774	2.30504	2.32229	2.3409	2.36003	2.37883	2.39645	2.41205	2.42478	2.43705	2.45084	2.46468	2.47707	2.48655	2.49162	2.49221	2.48976	2.48511	2.4791	2.47254
Colias Fieldii	Female	UN	yellow	AK710_UN_H_yellow		1.92234	1.91852	1.91571	1.914	1.91351	1.91434	1.91659	1.92034	1.92545	1.93173	1.93898	1.94701	1.95563	1.9653	1.97645	1.98879	2.00205	2.01596	2.03025	2.04463	2.06207	2.08431	2.10921	2.13465	2.15848	2.17858	2.19848	2.22189	2.24695	2.27178	2.29452	2.3133	2.32625	2.33239	2.33323	2.33063	2.32648	2.32265	2.32102	2.31906	2.31383	2.30653	2.29837	2.29058
Colias Fieldii	Female	UN	yellow	BB401_UN_H_yellow		1.85065	1.86869	1.88659	1.90455	1.92278	1.94147	1.96083	1.98079	2.00098	2.02117	2.04108	2.06049	2.07913	2.09794	2.11767	2.13773	2.15756	2.17661	2.1943	2.21007	2.227	2.24717	2.26846	2.28877	2.30599	2.31801	2.32319	2.32254	2.31791	2.31117	2.3042	2.29885	2.29698	2.29488	2.28881	2.28064	2.27224	2.26547	2.26219	2.2641	2.27016	2.27818	2.28596	2.29129
Colias Fieldii	Female	UN	yellow	PY053_UN_H_yellow		2.06569	2.06379	2.06269	2.06246	2.06318	2.06493	2.06778	2.07177	2.07679	2.08272	2.08941	2.09673	2.10454	2.11322	2.12306	2.13387	2.14542	2.15751	2.16992	2.18245	2.19771	2.2172	2.23897	2.26111	2.2817	2.2988	2.31506	2.33354	2.35293	2.37193	2.38922	2.40351	2.41349	2.41841	2.41934	2.41772	2.41499	2.41258	2.41193	2.41072	2.40646	2.40037	2.39365	2.38751
Colias Fieldii	Female	UP	black	AB789_UP_F_black		1.87179	1.86812	1.86508	1.86285	1.8616	1.86151	1.86278	1.86537	1.86898	1.87339	1.87834	1.88362	1.88897	1.89542	1.90371	1.91322	1.92333	1.93341	1.94282	1.95095	1.96071	1.97412	1.98924	2.0041	2.01675	2.02523	2.02938	2.03091	2.03063	2.02937	2.02795	2.02721	2.02795	2.02655	2.02038	2.01178	2.00312	1.99674	1.99499	1.99689	1.99972	2.00322	2.0071	2.01109
Colias Fieldii	Female	UP	black	AB810_UP_F_black		1.96758	1.97042	1.97361	1.97716	1.98111	1.98547	1.99028	1.99547	2.00097	2.00681	2.01297	2.01946	2.0263	2.0338	2.04213	2.05107	2.06043	2.06999	2.07954	2.08887	2.09819	2.10778	2.11752	2.1273	2.137	2.14649	2.15582	2.16509	2.17437	2.18372	2.19318	2.20281	2.21266	2.22421	2.23805	2.25292	2.26752	2.28059	2.29086	2.29865	2.30539	2.31138	2.31696	2.32244
Colias Fieldii	Female	UP	black	AB839_UP_F_black		1.31245	1.29774	1.28396	1.27118	1.25948	1.24892	1.23957	1.23142	1.22435	1.21826	1.21306	1.20865	1.20493	1.20214	1.20049	1.19985	1.2001	1.2011	1.20272	1.20482	1.20948	1.21783	1.22834	1.23945	1.24962	1.25731	1.26411	1.27219	1.2808	1.28921	1.29669	1.30251	1.30591	1.30635	1.30441	1.30113	1.29751	1.29458	1.29335	1.29279	1.29143	1.28967	1.28788	1.28645
Colias Fieldii	Female	UP	black	AC851_UP_F_black		1.82699	1.83005	1.83341	1.83711	1.84116	1.84561	1.85048	1.85572	1.86124	1.86706	1.87316	1.87954	1.8862	1.89351	1.90165	1.9104	1.91952	1.92877	1.9379	1.94669	1.9556	1.96506	1.97475	1.98436	1.99358	2.00209	2.01031	2.01872	2.02718	2.03552	2.0436	2.05126	2.05834	2.06673	2.07743	2.08897	2.09986	2.10864	2.11381	2.11553	2.11531	2.11371	2.11133	2.10874
Colias Fieldii	Female	UP	black	AK710_UP_F_black		1.25578	1.24129	1.22808	1.21632	1.20619	1.19786	1.1915	1.18712	1.18447	1.18328	1.18329	1.18426	1.18592	1.18916	1.19469	1.20198	1.21048	1.21967	1.22901	1.23797	1.25094	1.27058	1.29373	1.31725	1.338	1.35283	1.36438	1.3768	1.3892	1.40071	1.41042	1.41747	1.42096	1.41845	1.40976	1.39745	1.38407	1.37215	1.36424	1.3571	1.34676	1.3347	1.32241	1.31136
Colias Fieldii	Female	UP	black	BB401_UP_F_black		1.18046	1.18086	1.18162	1.18282	1.18458	1.18702	1.19023	1.19422	1.1988	1.20382	1.20914	1.21461	1.22008	1.22614	1.23323	1.241	1.24909	1.25713	1.26477	1.27163	1.2797	1.29028	1.30202	1.31358	1.32361	1.33077	1.33512	1.3379	1.33955	1.3405	1.34118	1.34201	1.34343	1.34345	1.34065	1.33633	1.33179	1.32831	1.32721	1.32852	1.33099	1.33396	1.33679	1.33881
Colias Fieldii	Female	UP	black	PY053_UP_F_black		1.55039	1.53653	1.52382	1.51235	1.50224	1.4936	1.48653	1.48107	1.47708	1.47436	1.47275	1.47207	1.47212	1.47341	1.47635	1.48065	1.48602	1.49219	1.49885	1.50572	1.51601	1.53154	1.54999	1.56903	1.58633	1.59956	1.61205	1.62757	1.64443	1.66096	1.67549	1.68633	1.69181	1.69023	1.68265	1.6715	1.65922	1.64827	1.64107	1.63417	1.62361	1.61112	1.59846	1.58734
Colias Fieldii	Female	UP	orange	AB789_UP_F_orange		2.43626	2.45752	2.47879	2.50022	2.52198	2.54422	2.56711	2.59058	2.61433	2.63817	2.66191	2.68536	2.70834	2.73168	2.75602	2.78085	2.80564	2.82988	2.85305	2.87464	2.89712	2.92221	2.94823	2.97349	2.99632	3.01503	3.02811	3.03624	3.04109	3.04431	3.04757	3.05252	3.06082	3.06999	3.0771	3.08313	3.08909	3.09595	3.10471	3.11727	3.13351	3.15138	3.16886	3.18389
Colias Fieldii	Female	UP	orange	AB810_UP_F_orange		2.93088	2.94067	2.95131	2.96283	2.97526	2.98864	3.00299	3.01827	3.03442	3.05141	3.06922	3.08785	3.10727	3.1278	3.14961	3.17251	3.19631	3.22079	3.24576	3.27103	3.2972	3.32475	3.35324	3.38225	3.41135	3.44013	3.47043	3.50359	3.5384	3.57368	3.60822	3.64083	3.67032	3.70087	3.73561	3.77175	3.8065	3.83704	3.8606	3.87889	3.89543	3.91013	3.9229	3.93364
Colias Fieldii	Female	UP	orange	AB839_UP_F_orange		5.44453	5.55379	5.66191	5.76894	5.87494	5.97994	6.084	6.18716	6.28937	6.39052	6.49054	6.58933	6.6868	6.78326	6.87895	6.97368	7.06725	7.15948	7.25018	7.33915	7.428	7.51767	7.60702	7.6949	7.78015	7.86163	7.94249	8.0254	8.10846	8.18976	8.26741	8.3395	8.40414	8.46123	8.51276	8.55992	8.60391	8.64593	8.68716	8.72614	8.76103	8.79246	8.82105	8.84745
Colias Fieldii	Female	UP	orange	AC851_UP_F_orange		3.04489	3.05325	3.06259	3.07301	3.0846	3.09746	3.11168	3.12717	3.14374	3.16131	3.1798	3.19913	3.21921	3.24063	3.26376	3.28824	3.31373	3.33986	3.36627	3.39261	3.42064	3.45153	3.48401	3.51685	3.54878	3.57856	3.60763	3.63784	3.66851	3.69898	3.72859	3.75666	3.78254	3.80924	3.83885	3.86924	3.89832	3.92396	3.94407	3.96109	3.9782	3.99444	4.0088	4.02032
Colias Fieldii	Female	UP	orange	AK710_UP_F_orange		2.37721	2.36586	2.35612	2.34812	2.34195	2.33774	2.33561	2.33557	2.33746	2.34111	2.34631	2.3529	2.36068	2.37016	2.38178	2.39524	2.41025	2.4265	2.44369	2.46153	2.48326	2.51078	2.54171	2.57368	2.60434	2.63132	2.65769	2.68711	2.71811	2.74921	2.77891	2.80574	2.82821	2.84634	2.86169	2.87514	2.88753	2.89974	2.91262	2.92618	2.93954	2.9523	2.96401	2.97427
Colias Fieldii	Female	UP	orange	BB401_UP_F_orange		5.69729	5.79434	5.89041	5.98588	6.08117	6.17665	6.27272	6.3693	6.4657	6.56141	6.65594	6.74877	6.8394	6.92994	7.02198	7.11423	7.20541	7.29424	7.37943	7.4597	7.54383	7.63728	7.73382	7.82718	7.91111	7.97936	8.0354	8.08654	8.1323	8.17222	8.20579	8.23255	8.25201	8.26154	8.26044	8.25116	8.23617	8.21791	8.19884	8.17474	8.14134	8.10102	8.05613	8.00905
Colias Fieldii	Female	UP	orange	PY053_UP_F_orange		2.3769	2.37961	2.38342	2.38846	2.39484	2.4027	2.41216	2.42324	2.43577	2.44954	2.46435	2.48001	2.49631	2.51373	2.53273	2.55302	2.57432	2.59634	2.6188	2.64142	2.66709	2.69751	2.73062	2.76436	2.79667	2.8255	2.85317	2.88268	2.91298	2.94302	2.97172	2.99804	3.02091	3.03964	3.055	3.06815	3.08027	3.0925	3.10602	3.12039	3.13429	3.14758	3.16013	3.17178
Colias Fieldii	Female	UP	black	AB789_UP_H_black		1.59247	1.58472	1.5775	1.57096	1.56523	1.56046	1.5568	1.55423	1.55252	1.55147	1.55089	1.55057	1.55032	1.55086	1.55273	1.55553	1.55879	1.5621	1.56502	1.56711	1.57073	1.57748	1.58574	1.59394	1.60046	1.6037	1.60332	1.60057	1.59625	1.59116	1.58612	1.58191	1.57935	1.57537	1.56764	1.55812	1.54872	1.54139	1.53807	1.53852	1.54076	1.54412	1.5479	1.55142
Colias Fieldii	Female	UP	black	AB810_UP_H_black		1.35868	1.3583	1.35834	1.35882	1.35977	1.3612	1.36315	1.36557	1.36841	1.37166	1.37533	1.37939	1.38385	1.38892	1.39469	1.40104	1.40783	1.41494	1.42222	1.42955	1.43664	1.44346	1.45028	1.45738	1.46503	1.47352	1.48324	1.49418	1.50597	1.51823	1.53061	1.54273	1.55421	1.56756	1.58419	1.60219	1.61961	1.63454	1.64504	1.65271	1.66021	1.66723	1.67341	1.67843
Colias Fieldii	Female	UP	black	AB839_UP_H_black		1.68978	1.68258	1.67588	1.66976	1.66432	1.65964	1.6558	1.65285	1.65065	1.64908	1.64797	1.64719	1.64658	1.64649	1.64724	1.64861	1.65042	1.65246	1.65452	1.6564	1.66028	1.66742	1.67625	1.68523	1.6928	1.6974	1.70124	1.70684	1.71306	1.7188	1.72293	1.72433	1.72188	1.71327	1.69867	1.68066	1.6618	1.64468	1.63187	1.62056	1.60698	1.59232	1.57775	1.56443
Colias Fieldii	Female	UP	black	AC851_UP_H_black		1.06012	1.06875	1.07729	1.08577	1.09422	1.10268	1.11119	1.11967	1.12802	1.13624	1.14433	1.1523	1.16012	1.16802	1.17612	1.18429	1.19238	1.20026	1.20779	1.21482	1.22105	1.22643	1.23127	1.23586	1.24049	1.24547	1.2501	1.25375	1.2568	1.25964	1.26266	1.26625	1.27079	1.27748	1.28641	1.29633	1.30596	1.31406	1.31934	1.32324	1.32769	1.33225	1.33649	1.33996
Colias Fieldii	Female	UP	black	AK710_UP_H_black		1.20965	1.1992	1.18973	1.18131	1.17401	1.16792	1.16312	1.15963	1.15732	1.15608	1.15578	1.15629	1.15748	1.15974	1.16339	1.16819	1.17392	1.18036	1.18728	1.19446	1.20432	1.21824	1.23445	1.2512	1.26671	1.27923	1.29109	1.30505	1.31996	1.33468	1.34808	1.35901	1.36634	1.36927	1.36866	1.36592	1.36241	1.35954	1.35868	1.3582	1.356	1.35276	1.34916	1.34585
Colias Fieldii	Female	UP	black	BB401_UP_H_black		1.15049	1.14216	1.13446	1.12758	1.12168	1.11693	1.11351	1.11138	1.11023	1.10985	1.11	1.11048	1.11106	1.11259	1.1157	1.1199	1.12467	1.12951	1.13389	1.13733	1.14258	1.15149	1.16218	1.17276	1.18134	1.18603	1.18618	1.18311	1.17793	1.17175	1.16565	1.16074	1.15813	1.1545	1.14715	1.13802	1.12907	1.12225	1.11952	1.12157	1.12683	1.13389	1.14134	1.14776
Colias Fieldii	Female	UP	black	PY053_UP_H_black		1.43583	1.42212	1.40952	1.39807	1.3878	1.37877	1.37101	1.36455	1.35935	1.35532	1.35238	1.35047	1.34952	1.34983	1.35168	1.35484	1.35912	1.36431	1.37021	1.37662	1.38523	1.39708	1.41091	1.42551	1.43962	1.45201	1.46549	1.48263	1.50181	1.52143	1.53988	1.55554	1.56682	1.57488	1.58197	1.58805	1.5931	1.59708	1.59996	1.60007	1.59663	1.591	1.5845	1.57848
Colias Fieldii	Female	UP	orange	AB789_UP_H_orange		2.17605	2.18495	2.19433	2.20434	2.21512	2.22679	2.23949	2.25321	2.2677	2.2828	2.29832	2.31409	2.32993	2.34659	2.36464	2.38361	2.40304	2.42248	2.44146	2.45953	2.47922	2.5022	2.52672	2.55104	2.5734	2.59207	2.60728	2.62074	2.63287	2.64407	2.65476	2.66536	2.6763	2.68589	2.6929	2.6984	2.70344	2.70908	2.71639	2.72584	2.73659	2.74769	2.75818	2.76712
Colias Fieldii	Female	UP	orange	AB810_UP_H_orange		2.21017	2.21905	2.22875	2.23934	2.25088	2.26345	2.27711	2.29183	2.30748	2.324	2.3413	2.35932	2.37798	2.39779	2.41907	2.44152	2.46481	2.48863	2.51266	2.53659	2.56177	2.58914	2.61776	2.6467	2.67504	2.70184	2.72878	2.75758	2.78736	2.81723	2.84632	2.87373	2.89859	2.92365	2.951	2.97882	3.00527	3.0285	3.04667	3.06027	3.07135	3.08042	3.088	3.09461
Colias Fieldii	Female	UP	orange	AB839_UP_H_orange		2.18547	2.17327	2.16289	2.15443	2.14797	2.14359	2.14138	2.14141	2.14356	2.14768	2.15361	2.16119	2.17026	2.18128	2.19465	2.21008	2.22729	2.24602	2.26597	2.28688	2.31193	2.34295	2.37758	2.41349	2.44834	2.47977	2.5122	2.55	2.59074	2.632	2.67134	2.70634	2.73458	2.75708	2.77689	2.7946	2.81077	2.82601	2.84089	2.85349	2.8623	2.8686	2.87363	2.87866
Colias Fieldii	Female	UP	orange	AC851_UP_H_orange		3.08725	3.10615	3.12524	3.14457	3.16422	3.18427	3.20479	3.22573	3.24696	3.2684	3.28998	3.31162	3.33323	3.35516	3.37766	3.40052	3.42353	3.44648	3.46916	3.49137	3.51389	3.5373	3.56109	3.58476	3.6078	3.62969	3.65114	3.67295	3.69477	3.71625	3.73701	3.7567	3.77497	3.79385	3.81456	3.83551	3.85511	3.87177	3.8839	3.89378	3.90412	3.91388	3.92206	3.92763
Colias Fieldii	Female	UP	orange	AK710_UP_H_orange		2.02952	2.02143	2.01502	2.0104	2.00768	2.007	2.00847	2.01213	2.01782	2.02533	2.03447	2.04506	2.05688	2.07064	2.08685	2.10512	2.12502	2.14615	2.1681	2.19046	2.21712	2.25036	2.28735	2.32524	2.3612	2.3924	2.42328	2.45866	2.49626	2.53378	2.56895	2.59948	2.62308	2.64034	2.65395	2.66477	2.67371	2.68163	2.68941	2.69386	2.69266	2.68799	2.68205	2.67703
Colias Fieldii	Female	UP	orange	BB401_UP_H_orange		1.96209	1.97672	1.99128	2.00585	2.0205	2.0353	2.05032	2.06554	2.08078	2.09598	2.11106	2.12593	2.14053	2.15525	2.17036	2.18564	2.20083	2.2157	2.23001	2.2435	2.25703	2.27125	2.28562	2.29959	2.31261	2.32413	2.33309	2.3394	2.34402	2.3479	2.35198	2.35723	2.36458	2.37298	2.38094	2.38872	2.39659	2.40483	2.41371	2.42558	2.44124	2.45856	2.47545	2.48981
Colias Fieldii	Female	UP	orange	PY053_UP_H_orange		1.81313	1.80747	1.80295	1.79969	1.79779	1.79736	1.79851	1.80128	1.80552	1.81104	1.81766	1.82519	1.83346	1.84299	1.85422	1.86685	1.88056	1.89505	1.91	1.9251	1.94386	1.9683	1.99586	2.02395	2.05	2.07146	2.09098	2.11223	2.13407	2.1554	2.17511	2.19208	2.20518	2.21308	2.21636	2.21686	2.21641	2.21682	2.21994	2.22387	2.22592	2.22672	2.22687	2.22701
Colias Fieldii	Female	UP	yellow	AB789_UP_H_yellow		4.45415	4.56135	4.66871	4.77656	4.88525	4.99514	5.10656	5.21948	5.33334	5.44764	5.56193	5.67571	5.78852	5.90207	6.01772	6.13443	6.25116	6.36687	6.48053	6.5911	6.70612	6.83026	6.95816	7.08448	7.20388	7.311	7.40838	7.50207	7.59195	7.67792	7.75988	7.83773	7.91136	7.97805	8.03663	8.08931	8.13828	8.18575	8.23391	8.28054	8.32248	8.3606	8.39572	8.42872
Colias Fieldii	Female	UP	yellow	AB810_UP_H_yellow		3.53837	3.61338	3.69087	3.77114	3.85448	3.94118	4.03152	4.12553	4.22275	4.32276	4.42515	4.52951	4.63544	4.74457	4.85815	4.97518	5.09464	5.21552	5.33682	5.45753	5.58537	5.72502	5.87092	6.01751	6.15924	6.29054	6.42031	6.55806	6.69922	6.83919	6.9734	7.09726	7.20617	7.30435	7.39848	7.48769	7.57111	7.64789	7.71715	7.77525	7.82139	7.8591	7.89184	7.92313
Colias Fieldii	Female	UP	yellow	AB839_UP_H_yellow		6.43311	6.51421	6.59613	6.67901	6.76297	6.84813	6.93464	7.0225	7.11153	7.20153	7.29229	7.38362	7.47533	7.56804	7.66226	7.75763	7.85376	7.95028	8.04681	8.14298	8.24258	8.34779	8.45587	8.56406	8.66958	8.76967	8.86893	8.97214	9.07685	9.18062	9.281	9.37554	9.46179	9.54087	9.61586	9.68733	9.75582	9.82188	9.88606	9.94542	9.99814	10.0464	10.0926	10.1388
Colias Fieldii	Female	UP	yellow	AC851_UP_H_yellow		4.39723	4.45806	4.52161	4.58816	4.65801	4.73146	4.80878	4.88997	4.97454	5.0621	5.15227	5.24464	5.33884	5.43661	5.53924	5.64564	5.75474	5.86546	5.97672	6.08744	6.20546	6.33557	6.47213	6.60945	6.74189	6.86377	6.98432	7.11332	7.24598	7.3775	7.50308	7.61795	7.71729	7.8083	7.89921	7.98685	8.06802	8.13952	8.19816	8.24307	8.27699	8.30212	8.32068	8.33487
Colias Fieldii	Female	UP	yellow	AK710_UP_H_yellow		7.25252	7.32133	7.39503	7.47404	7.55876	7.64962	7.74704	7.85104	7.96098	8.07624	8.19623	8.32034	8.44794	8.58134	8.72229	8.8694	9.0213	9.1766	9.33391	9.49185	9.66272	9.85376	10.056	10.2606	10.4584	10.6406	10.8211	11.0148	11.2146	11.4135	11.6043	11.7799	11.9331	12.0711	12.2044	12.3314	12.4507	12.5606	12.6597	12.7454	12.8183	12.881	12.9359	12.9858
Colias Fieldii	Female	UP	yellow	BB401_UP_H_yellow		6.62279	6.66259	6.70789	6.75909	6.81661	6.88085	6.95223	7.03079	7.1159	7.20694	7.30333	7.40446	7.50973	7.62138	7.74118	7.86775	7.99971	8.13569	8.27433	8.41424	8.56729	8.74049	8.92525	9.11294	9.29497	9.46272	9.63036	9.81281	10.0026	10.1924	10.3746	10.5418	10.6867	10.8187	10.95	11.0771	11.1964	11.3042	11.397	11.475	11.5416	11.5982	11.6462	11.6869
Colias Fieldii	Female	UP	yellow	PY053_UP_H_yellow		4.00694	4.02004	4.03732	4.05902	4.08537	4.1166	4.15294	4.19449	4.24096	4.29196	4.3471	4.406	4.46827	4.53526	4.60801	4.68571	4.76754	4.85269	4.94035	5.0297	5.12909	5.24331	5.36623	5.49171	5.61362	5.72581	5.84095	5.97104	6.10893	6.24745	6.37948	6.49785	6.59541	6.67841	6.75723	6.83099	6.89881	6.9598	7.01306	7.05427	7.08225	7.10083	7.11386	7.12518
Colias Fieldii	Male	UN	black	AB773_UN_F_black		1.8125	1.82228	1.83191	1.84133	1.85047	1.85924	1.86757	1.87551	1.8832	1.89074	1.89818	1.90561	1.91311	1.92025	1.92675	1.93287	1.93885	1.94495	1.95143	1.95854	1.96564	1.97218	1.97853	1.98506	1.99212	2.00009	2.01103	2.02566	2.04236	2.05948	2.07539	2.08846	2.09705	2.10237	2.10677	2.11031	2.11307	2.11511	2.11649	2.11608	2.11324	2.10887	2.10384	2.09902
Colias Fieldii	Male	UN	black	AB774_UN_F_black		1.99481	1.98616	1.97829	1.97138	1.96564	1.96123	1.95834	1.95701	1.95694	1.95784	1.95944	1.96144	1.96357	1.9667	1.97152	1.97754	1.98425	1.99114	1.99771	2.00344	2.01279	2.02841	2.04716	2.06587	2.08139	2.09055	2.09405	2.09507	2.09413	2.09176	2.08851	2.0849	2.08147	2.0754	2.06479	2.05153	2.03754	2.02471	2.01495	2.0057	1.99396	1.98099	1.96804	1.95638
Colias Fieldii	Male	UN	black	AB819_UN_F_black		1.89098	1.88817	1.88597	1.88454	1.88404	1.88464	1.88651	1.8897	1.89396	1.89903	1.90465	1.91057	1.91652	1.92339	1.93192	1.94154	1.95171	1.9619	1.97154	1.9801	1.99151	2.00823	2.0275	2.04655	2.06262	2.07295	2.07894	2.08381	2.08752	2.09006	2.0914	2.09152	2.0904	2.08506	2.07407	2.05973	2.04432	2.03015	2.01948	2.00863	1.99369	1.97666	1.95957	1.9444
Colias Fieldii	Male	UN	black	AB881_UN_F_black		2.36499	2.37393	2.38319	2.39285	2.40297	2.41364	2.42492	2.43688	2.4494	2.46235	2.47559	2.48899	2.50241	2.51616	2.53056	2.5454	2.56051	2.57568	2.59074	2.60549	2.6222	2.64219	2.66379	2.68537	2.70528	2.72187	2.73695	2.75291	2.76897	2.78438	2.79837	2.81018	2.81904	2.82332	2.82309	2.82011	2.81615	2.81296	2.81233	2.81155	2.80773	2.80228	2.79661	2.79215
Colias Fieldii	Male	UN	black	AK713_UN_F_black		2.32321	2.34425	2.36468	2.38445	2.40349	2.42176	2.43919	2.4558	2.47169	2.48692	2.50157	2.51568	2.52934	2.54215	2.55387	2.56472	2.57494	2.58478	2.59448	2.60427	2.61278	2.61912	2.62428	2.62924	2.63498	2.64248	2.65098	2.65921	2.66736	2.67562	2.68421	2.69331	2.70312	2.7156	2.7314	2.74876	2.76592	2.78115	2.79267	2.80318	2.81556	2.82839	2.84026	2.84974
Colias Fieldii	Male	UN	black	AT320_UN_F_black		1.48552	1.49707	1.50819	1.5189	1.5292	1.5391	1.54863	1.55775	1.56643	1.57466	1.58243	1.58974	1.59657	1.6029	1.60872	1.61405	1.61893	1.62339	1.62746	1.63116	1.63443	1.63722	1.63958	1.64157	1.64326	1.64469	1.64393	1.63991	1.63397	1.62745	1.6217	1.61808	1.61791	1.62114	1.6263	1.63264	1.63943	1.64592	1.65137	1.65784	1.66694	1.67732	1.68759	1.69641
Colias Fieldii	Male	UN	black	AY861_UN_F_black		1.67611	1.67287	1.67016	1.66802	1.66647	1.66555	1.66531	1.66578	1.66695	1.66874	1.67107	1.67386	1.67704	1.68084	1.68547	1.69078	1.69661	1.70281	1.70924	1.71574	1.72399	1.73496	1.7474	1.76009	1.77179	1.78127	1.79107	1.80363	1.81755	1.83143	1.84388	1.85348	1.85886	1.85928	1.85589	1.85011	1.84334	1.83697	1.83242	1.82581	1.81406	1.79968	1.78522	1.77321
Colias Fieldii	Male	UN	yellow	AB773_UN_F_yellow		2.7467	2.75372	2.76171	2.77071	2.78078	2.79196	2.80431	2.81789	2.83269	2.84858	2.86544	2.88316	2.90162	2.92107	2.94175	2.96351	2.9862	3.00968	3.0338	3.0584	3.08614	3.11842	3.15329	3.18876	3.22288	3.25366	3.28525	3.32153	3.36016	3.39881	3.43515	3.46685	3.49157	3.5102	3.52563	3.53851	3.54948	3.5592	3.56832	3.57366	3.57314	3.56903	3.56359	3.5591
Colias Fieldii	Male	UN	yellow	AB774_UN_F_yellow		2.50608	2.52631	2.54693	2.56812	2.59009	2.61302	2.63712	2.6624	2.68856	2.71532	2.74239	2.76948	2.79629	2.82391	2.85316	2.88339	2.91396	2.94422	2.97352	3.00121	3.03217	3.0694	3.10942	3.14879	3.18404	3.21172	3.23314	3.25209	3.26881	3.28355	3.29656	3.30809	3.31838	3.32499	3.32646	3.32452	3.32089	3.3173	3.31547	3.31159	3.30229	3.2899	3.27677	3.26526
Colias Fieldii	Male	UN	yellow	AB819_UN_F_yellow		2.62043	2.62701	2.63475	2.64383	2.65448	2.66689	2.68127	2.69764	2.71569	2.73511	2.75559	2.77683	2.79851	2.82175	2.84742	2.87486	2.90339	2.93235	2.96107	2.98888	3.02141	3.06203	3.1067	3.15139	3.19205	3.22464	3.25161	3.27782	3.30289	3.32639	3.34792	3.36709	3.38348	3.39597	3.4044	3.40985	3.41339	3.41607	3.41898	3.41863	3.4124	3.40263	3.39166	3.38183
Colias Fieldii	Male	UN	yellow	AB881_UN_F_yellow		2.65241	2.67039	2.68897	2.70821	2.72818	2.74894	2.77056	2.7931	2.81649	2.84061	2.86531	2.89047	2.91597	2.94211	2.96916	2.99696	3.02531	3.05402	3.08292	3.11182	3.14312	3.17818	3.21524	3.25253	3.28828	3.32072	3.35349	3.39001	3.42824	3.46615	3.50171	3.53286	3.55758	3.57594	3.59011	3.60123	3.61043	3.61885	3.62762	3.63424	3.63647	3.63584	3.6339	3.63219
Colias Fieldii	Male	UN	yellow	AK713_UN_F_yellow		6.51097	6.59303	6.67352	6.75243	6.82974	6.90543	6.97949	7.05198	7.12296	7.19241	7.26032	7.32666	7.3914	7.45427	7.51512	7.57415	7.63153	7.68747	7.74217	7.7958	7.84774	7.89755	7.94569	7.99264	8.03887	8.08487	8.13114	8.17754	8.2235	8.26847	8.3119	8.35323	8.3919	8.42963	8.46768	8.50484	8.53988	8.57156	8.59868	8.62204	8.64328	8.66239	8.6794	8.69429
Colias Fieldii	Male	UN	yellow	AT320_UN_F_yellow		2.84154	2.85	2.85902	2.86861	2.87875	2.88945	2.9007	2.91249	2.92481	2.93767	2.95107	2.96502	2.97952	2.99446	3.00975	3.02549	3.04176	3.05864	3.07624	3.09462	3.11381	3.13375	3.15438	3.17565	3.19751	3.21992	3.24365	3.2691	3.29566	3.32274	3.34972	3.376	3.40098	3.42832	3.46031	3.49427	3.52751	3.55734	3.58109	3.60185	3.62368	3.64529	3.66543	3.68282
Colias Fieldii	Male	UN	yellow	AY861_UN_F_yellow		2.21893	2.21325	2.20901	2.2063	2.20524	2.20594	2.2085	2.21296	2.21916	2.22692	2.23606	2.2464	2.25777	2.27068	2.28556	2.3021	2.32	2.33897	2.35871	2.3789	2.4031	2.4333	2.46691	2.5013	2.53389	2.56206	2.59004	2.6223	2.65658	2.69063	2.72223	2.74911	2.76903	2.78209	2.79075	2.79632	2.80012	2.80346	2.80767	2.80987	2.8075	2.80235	2.79617	2.79075
Colias Fieldii	Male	UN	white	AB773_UN_H_white		9.62158	9.66757	9.71596	9.76695	9.82071	9.87744	9.93731	10.0004	10.0664	10.135	10.206	10.279	10.3537	10.4311	10.512	10.5957	10.6818	10.7696	10.8587	10.9484	11.0452	11.1524	11.2655	11.3798	11.4908	11.5939	11.694	11.7977	11.903	12.0077	12.1097	12.2069	12.2971	12.381	12.4614	12.5389	12.6142	12.6881	12.7612	12.8308	12.8948	12.955	13.0133	13.0715
Colias Fieldii	Male	UN	white	AB774_UN_H_white		11.882	11.9644	12.0468	12.1297	12.2132	12.2978	12.3837	12.4711	12.5594	12.6481	12.7368	12.8248	12.9119	12.9995	13.089	13.1794	13.2697	13.3591	13.4464	13.5307	13.62	13.719	13.8222	13.9239	14.0183	14.1	14.1714	14.2388	14.3023	14.362	14.418	14.4703	14.5189	14.5578	14.5837	14.6018	14.617	14.6343	14.6587	14.6811	14.6927	14.6988	14.7044	14.7149
Colias Fieldii	Male	UN	white	AB819_UN_H_white		10.0163	10.0665	10.1189	10.1738	10.2316	10.2925	10.3569	10.4247	10.4955	10.569	10.6446	10.7218	10.8001	10.881	10.9657	11.0531	11.1427	11.2336	11.3249	11.4159	11.515	11.627	11.7459	11.8655	11.9798	12.0828	12.1797	12.2787	12.3779	12.4754	12.5693	12.6577	12.7387	12.8132	12.8835	12.9499	13.0128	13.0723	13.1288	13.1793	13.222	13.2594	13.2936	13.3272
Colias Fieldii	Male	UN	white	AB881_UN_H_white		19.6247	19.7801	19.9364	20.0937	20.2523	20.4122	20.5736	20.7366	20.901	21.0666	21.233	21.3999	21.567	21.7348	21.904	22.0741	22.245	22.4162	22.5877	22.759	22.9352	23.119	23.3069	23.495	23.6797	23.8574	24.0326	24.211	24.3904	24.5685	24.7431	24.9119	25.0729	25.2251	25.3705	25.5113	25.6492	25.7864	25.9248	26.0593	26.1857	26.3072	26.4273	26.5492
Colias Fieldii	Male	UN	white	AK713_UN_H_white		9.04631	9.15286	9.25794	9.36154	9.46363	9.5642	9.66323	9.76074	9.85677	9.95134	10.0445	10.1362	10.2265	10.3153	10.4027	10.4887	10.5732	10.6563	10.738	10.8183	10.8973	10.975	11.0514	11.1263	11.1998	11.2716	11.3424	11.4127	11.482	11.55	11.6161	11.68	11.7411	11.801	11.8606	11.9192	11.9757	12.0295	12.0796	12.1261	12.1698	12.2109	12.2496	12.286
Colias Fieldii	Male	UN	white	AT320_UN_H_white		9.59887	9.68178	9.76424	9.84624	9.92776	10.0088	10.0893	10.1694	10.249	10.3282	10.407	10.4853	10.5631	10.6401	10.7162	10.7916	10.8665	10.941	11.0155	11.09	11.165	11.2407	11.3165	11.3921	11.4671	11.541	11.6167	11.6958	11.7764	11.8565	11.9342	12.0077	12.075	12.1405	12.2085	12.2763	12.3412	12.4006	12.4519	12.4953	12.5338	12.5682	12.5998	12.6295
Colias Fieldii	Male	UN	white	AY861_UN_H_white		6.9291	6.98005	7.03185	7.08446	7.13785	7.19198	7.24681	7.30249	7.35913	7.4167	7.47517	7.53451	7.59468	7.65547	7.71676	7.77872	7.84149	7.90522	7.97005	8.03614	8.10509	8.17751	8.25214	8.32768	8.40284	8.47633	8.55397	8.63989	8.73026	8.82129	8.90915	8.99003	9.06013	9.12293	9.18411	9.24315	9.2995	9.35264	9.40202	9.44366	9.47624	9.50321	9.52802	9.55412
Colias Fieldii	Male	UN	yellow	AB773_UN_H_yellow		1.75631	1.76113	1.76623	1.77165	1.77741	1.78354	1.79006	1.79702	1.80438	1.8121	1.8201	1.82833	1.83674	1.84552	1.85482	1.86454	1.87454	1.88472	1.89494	1.9051	1.91671	1.9306	1.94566	1.96076	1.97478	1.98659	1.99832	2.01208	2.02672	2.04107	2.05396	2.06425	2.07076	2.07355	2.07389	2.07245	2.06988	2.06685	2.06402	2.05828	2.04756	2.03411	2.02016	2.00795
Colias Fieldii	Male	UN	yellow	AB774_UN_H_yellow		2.29861	2.29551	2.2936	2.29309	2.29422	2.2972	2.30225	2.30942	2.31841	2.32885	2.3404	2.35271	2.36543	2.37965	2.39628	2.41467	2.43415	2.45408	2.47379	2.49263	2.51652	2.54901	2.58583	2.62273	2.65547	2.6798	2.69919	2.71922	2.7388	2.75683	2.77222	2.78387	2.79068	2.79086	2.78467	2.77413	2.76127	2.7481	2.73664	2.72156	2.69851	2.67097	2.64244	2.61641
Colias Fieldii	Male	UN	yellow	AB819_UN_H_yellow		1.96475	1.97109	1.97812	1.98604	1.99505	2.00538	2.01723	2.03059	2.04511	2.0605	2.07647	2.09272	2.10895	2.12625	2.14544	2.16589	2.18695	2.20797	2.22831	2.24731	2.26972	2.29849	2.33024	2.36161	2.38924	2.40977	2.42457	2.43734	2.44821	2.45728	2.46467	2.47049	2.47487	2.47574	2.47199	2.46514	2.45671	2.44824	2.44124	2.43324	2.4217	2.408	2.39353	2.37967
Colias Fieldii	Male	UN	yellow	AB881_UN_H_yellow		2.34634	2.34853	2.35104	2.35388	2.35702	2.36047	2.3642	2.3683	2.37282	2.37772	2.38298	2.38857	2.39447	2.40056	2.40681	2.41329	2.42008	2.42723	2.43481	2.4429	2.45215	2.46281	2.47438	2.48634	2.49814	2.50929	2.52219	2.53855	2.5568	2.57536	2.59264	2.60708	2.61709	2.6233	2.62767	2.63063	2.63259	2.63397	2.6352	2.63468	2.63127	2.62607	2.62018	2.61469
Colias Fieldii	Male	UN	yellow	AK713_UN_H_yellow		5.54614	5.56586	5.58556	5.60521	5.62476	5.64417	5.66341	5.6825	5.70155	5.72057	5.7396	5.75867	5.77781	5.79669	5.81511	5.83328	5.8514	5.8697	5.88837	5.90763	5.92704	5.9462	5.96538	5.98485	6.00488	6.02574	6.04871	6.07419	6.10113	6.12845	6.15509	6.17998	6.20206	6.22386	6.24765	6.27199	6.29543	6.31654	6.33387	6.34809	6.36091	6.37245	6.38282	6.39214
Colias Fieldii	Male	UN	yellow	AT320_UN_H_yellow		2.20871	2.22277	2.23671	2.25052	2.26419	2.2777	2.29104	2.30424	2.31731	2.33025	2.34307	2.35577	2.36834	2.38065	2.39262	2.40435	2.41592	2.42745	2.43903	2.45074	2.46258	2.47445	2.48634	2.49824	2.51014	2.52204	2.53405	2.54621	2.5584	2.57051	2.58243	2.59403	2.60519	2.61811	2.63389	2.65079	2.66706	2.68097	2.69077	2.69802	2.70512	2.71153	2.71674	2.72024
Colias Fieldii	Male	UN	yellow	AY861_UN_H_yellow		1.66485	1.66433	1.66446	1.66534	1.66705	1.66966	1.67327	1.67791	1.68348	1.68983	1.69682	1.70431	1.71215	1.72083	1.73073	1.74157	1.75305	1.76486	1.77673	1.78835	1.80283	1.82195	1.84342	1.86496	1.8843	1.89915	1.91275	1.92878	1.94568	1.96186	1.97573	1.98573	1.99028	1.98803	1.9801	1.96856	1.95551	1.94302	1.93317	1.92065	1.90103	1.87774	1.85421	1.83387
Colias Fieldii	Male	UP	black	AB773_UP_F_black		1.19742	1.19734	1.19746	1.19776	1.19825	1.19895	1.19985	1.201	1.20241	1.20406	1.2059	1.20792	1.21008	1.21246	1.21513	1.21804	1.22114	1.22438	1.22772	1.2311	1.23536	1.24095	1.24725	1.25363	1.25946	1.26412	1.26899	1.27535	1.28244	1.28951	1.29579	1.30052	1.30295	1.30273	1.3005	1.29699	1.29293	1.28902	1.28601	1.28139	1.27334	1.26356	1.25375	1.24561
Colias Fieldii	Male	UP	black	AB774_UP_F_black		1.80577	1.79131	1.77772	1.76513	1.75367	1.74347	1.73467	1.7273	1.72118	1.71608	1.71181	1.70814	1.70486	1.70269	1.70219	1.70294	1.70452	1.7065	1.70846	1.70998	1.71466	1.72468	1.73747	1.75044	1.76104	1.76669	1.76867	1.76994	1.77045	1.77018	1.76908	1.76711	1.76423	1.75859	1.74934	1.73795	1.72587	1.71457	1.70551	1.69492	1.67969	1.66222	1.64494	1.63026
Colias Fieldii	Male	UP	black	AB819_UP_F_black		2.02813	2.00906	1.99086	1.97371	1.95775	1.94315	1.93007	1.9185	1.9082	1.89893	1.89046	1.88257	1.87502	1.86859	1.8639	1.86049	1.85789	1.85566	1.85331	1.8504	1.85057	1.85605	1.86426	1.8726	1.87849	1.87934	1.87598	1.87116	1.86512	1.8581	1.85033	1.84207	1.83355	1.82244	1.80739	1.79011	1.77229	1.75565	1.74188	1.72815	1.71154	1.69369	1.67622	1.66076
Colias Fieldii	Male	UP	black	AB881_UP_F_black		1.61045	1.60577	1.60134	1.59716	1.59323	1.58953	1.58606	1.5829	1.58009	1.57762	1.57543	1.57351	1.57181	1.57033	1.56907	1.56806	1.5673	1.56679	1.56656	1.5666	1.56766	1.5701	1.57334	1.57685	1.58006	1.58241	1.58604	1.59259	1.60072	1.60908	1.61636	1.6212	1.62228	1.6195	1.61423	1.60731	1.5996	1.59193	1.58516	1.57647	1.56373	1.54882	1.53361	1.51998
Colias Fieldii	Male	UP	black	AK713_UP_F_black		1.56217	1.56268	1.56301	1.56313	1.56298	1.56252	1.56172	1.5606	1.55927	1.55776	1.55613	1.5544	1.55261	1.55053	1.548	1.54514	1.54212	1.53906	1.53612	1.53344	1.52967	1.52405	1.51759	1.51128	1.50614	1.50319	1.50239	1.50288	1.50438	1.5066	1.50925	1.51205	1.51472	1.51875	1.52502	1.53231	1.53942	1.54513	1.54824	1.54987	1.55175	1.55354	1.5549	1.5555
Colias Fieldii	Male	UP	black	AT320_UP_F_black		1.59086	1.59842	1.60564	1.61248	1.6189	1.62485	1.6303	1.63525	1.63978	1.64395	1.6478	1.65141	1.65481	1.65773	1.65994	1.66162	1.66297	1.66415	1.66534	1.66673	1.66676	1.66455	1.66121	1.65789	1.65572	1.65584	1.65719	1.65825	1.65938	1.66096	1.66338	1.66701	1.67223	1.67999	1.69028	1.70199	1.71405	1.72536	1.73483	1.74498	1.75801	1.77238	1.78655	1.79898
Colias Fieldii	Male	UP	black	AY861_UP_F_black		1.94604	1.95608	1.96581	1.97519	1.9842	1.99281	2.00099	2.00878	2.01626	2.02342	2.03029	2.03687	2.04317	2.04899	2.05418	2.05889	2.06327	2.06745	2.07157	2.07578	2.08024	2.0849	2.08959	2.09412	2.09831	2.10199	2.10624	2.11178	2.11785	2.12368	2.1285	2.13155	2.13206	2.13007	2.12647	2.12174	2.11635	2.1108	2.10557	2.09869	2.08882	2.07734	2.06565	2.05514
Colias Fieldii	Male	UP	orange	AB773_UP_F_orange		11.3877	11.8935	12.3772	12.8377	13.2744	13.6862	14.0724	14.4329	14.7693	15.0826	15.3741	15.6449	15.8962	16.1232	16.3222	16.4963	16.6483	16.7811	16.8978	17.0012	17.0682	17.0851	17.0685	17.0349	17.0012	16.984	16.9624	16.9107	16.8388	16.7562	16.6726	16.5976	16.541	16.4961	16.4498	16.4017	16.3518	16.2995	16.2449	16.1977	16.1627	16.1318	16.0968	16.0495
Colias Fieldii	Male	UP	orange	AB774_UP_F_orange		14.7293	15.2912	15.8245	16.3284	16.8022	17.2449	17.6559	18.035	18.3835	18.7025	18.9933	19.2569	19.4945	19.7015	19.8742	20.0157	20.1287	20.2161	20.2807	20.3254	20.3246	20.2634	20.1605	20.0346	19.9045	19.7889	19.6523	19.4596	19.2306	18.9849	18.7421	18.5218	18.3439	18.1792	17.9938	17.8003	17.6108	17.4378	17.2937	17.1741	17.0654	16.9656	16.8729	16.7852
Colias Fieldii	Male	UP	orange	AB819_UP_F_orange		10.122	10.6257	11.1053	11.5599	11.9884	12.3899	12.7633	13.1086	13.4274	13.7212	13.9912	14.239	14.4659	14.6664	14.8361	14.9786	15.0972	15.1954	15.2765	15.3441	15.3693	15.3353	15.2629	15.1728	15.0859	15.0232	14.9531	14.841	14.7028	14.5545	14.4119	14.291	14.2076	14.1474	14.087	14.0289	13.9755	13.9294	13.893	13.875	13.8769	13.8906	13.9078	13.9202
Colias Fieldii	Male	UP	orange	AB881_UP_F_orange		9.60703	9.80854	10.0033	10.191	10.3714	10.5442	10.709	10.8661	11.0158	11.1587	11.295	11.4249	11.549	11.6652	11.7723	11.8714	11.9638	12.0505	12.1328	12.2119	12.281	12.3358	12.3812	12.4219	12.4626	12.5081	12.5542	12.5944	12.6301	12.6629	12.6942	12.7256	12.7583	12.7899	12.8175	12.8425	12.8663	12.8904	12.9162	12.9465	12.9811	13.0169	13.0511	13.0804
Colias Fieldii	Male	UP	orange	AK713_UP_F_orange		5.48786	5.76512	6.03098	6.28526	6.52777	6.75832	6.97674	7.18304	7.37752	7.56042	7.73199	7.89247	8.04211	8.17973	8.30447	8.41706	8.51823	8.60869	8.68919	8.76044	8.81618	8.85273	8.87471	8.88673	8.89341	8.89935	8.89642	8.87631	8.8434	8.80206	8.75666	8.71157	8.67116	8.62683	8.57005	8.50534	8.43719	8.37012	8.30863	8.24771	8.18085	8.11033	8.03846	7.96751
Colias Fieldii	Male	UP	orange	AT320_UP_F_orange		3.14095	3.16594	3.19048	3.21447	3.23785	3.26052	3.28242	3.30355	3.32405	3.34403	3.3636	3.38286	3.40191	3.42033	3.43778	3.45454	3.47085	3.48698	3.50319	3.51974	3.53417	3.54506	3.5542	3.56342	3.57452	3.5893	3.60712	3.62603	3.64593	3.66671	3.68828	3.71052	3.73333	3.75987	3.79161	3.82586	3.85994	3.89118	3.91691	3.93993	3.9642	3.98866	4.01229	4.03405
Colias Fieldii	Male	UP	orange	AY861_UP_F_orange		11.7283	12.203	12.6623	13.1057	13.5328	13.9431	14.3362	14.712	15.0712	15.4146	15.7427	16.0564	16.3561	16.6395	16.9045	17.1528	17.3857	17.605	17.8119	18.0082	18.1809	18.3223	18.4418	18.5487	18.6524	18.7622	18.8665	18.951	19.021	19.082	19.1394	19.1984	19.2645	19.3378	19.4125	19.4853	19.553	19.6124	19.66	19.7111	19.7756	19.8422	19.8999	19.9372
Colias Fieldii	Male	UP	black	AB773_UP_H_black		2.05918	2.04662	2.03475	2.02358	2.01312	2.00338	1.99438	1.98616	1.97873	1.97204	1.96605	1.96072	1.95601	1.95201	1.9488	1.94632	1.94453	1.94337	1.94279	1.94274	1.94448	1.94867	1.95436	1.96058	1.96637	1.97077	1.9761	1.98442	1.99438	2.00464	2.01383	2.02062	2.02364	2.02281	2.01954	2.01473	2.00927	2.00406	1.99999	1.99433	1.98494	1.97365	1.96228	1.95265
Colias Fieldii	Male	UP	black	AB774_UP_H_black		3.5966	3.57763	3.55957	3.54258	3.52679	3.51236	3.49945	3.48806	3.47794	3.46887	3.46064	3.45302	3.44579	3.4397	3.43534	3.43227	3.43005	3.42824	3.42639	3.42406	3.42469	3.43038	3.4387	3.44725	3.4536	3.45532	3.45265	3.44787	3.44161	3.4345	3.42718	3.42029	3.41444	3.40753	3.39786	3.3867	3.37533	3.36503	3.35707	3.34985	3.34138	3.33245	3.32381	3.31624
Colias Fieldii	Male	UP	black	AB819_UP_H_black		1.30123	1.28867	1.27691	1.2661	1.25639	1.24794	1.24091	1.23531	1.23091	1.22745	1.22471	1.22244	1.22043	1.2194	1.21997	1.22171	1.22416	1.22689	1.22945	1.2314	1.23639	1.24665	1.25959	1.27262	1.28315	1.28859	1.28967	1.28907	1.28713	1.28418	1.28057	1.27663	1.27269	1.26646	1.25645	1.24425	1.23146	1.21967	1.21045	1.20114	1.18904	1.17572	1.16271	1.15158
Colias Fieldii	Male	UP	black	AB881_UP_H_black		2.30683	2.28973	2.27338	2.25784	2.24318	2.22944	2.21668	2.20497	2.19424	2.18438	2.17526	2.16676	2.15876	2.15149	2.14515	2.13962	2.13479	2.13052	2.12671	2.12322	2.12198	2.12404	2.128	2.13247	2.13606	2.13737	2.13872	2.14253	2.14757	2.15262	2.15645	2.15783	2.15554	2.14844	2.1373	2.12377	2.10952	2.09619	2.08543	2.07397	2.05876	2.04177	2.025	2.01041
Colias Fieldii	Male	UP	black	AK713_UP_H_black		3.03919	3.04839	3.05719	3.06557	3.07351	3.08098	3.08796	3.0945	3.10066	3.10644	3.11184	3.11685	3.12148	3.12547	3.12867	3.13125	3.13338	3.13524	3.13698	3.13879	3.13993	3.13994	3.13935	3.13868	3.13848	3.13929	3.14069	3.14203	3.14338	3.14485	3.14655	3.14857	3.151	3.15429	3.15846	3.16301	3.16743	3.17122	3.17386	3.17703	3.18197	3.18753	3.1926	3.19604
Colias Fieldii	Male	UP	black	AT320_UP_H_black		2.23322	2.24353	2.25378	2.26403	2.27429	2.28459	2.29497	2.30545	2.31597	2.3265	2.33697	2.34733	2.35753	2.36764	2.37777	2.38787	2.39788	2.40777	2.41747	2.42695	2.4366	2.44668	2.45693	2.4671	2.47694	2.48618	2.49448	2.50187	2.50871	2.51534	2.52211	2.52938	2.53748	2.54652	2.55613	2.56591	2.57546	2.58438	2.59228	2.60021	2.60905	2.61814	2.62681	2.6344
Colias Fieldii	Male	UP	black	AY861_UP_H_black		1.87725	1.86779	1.85888	1.85055	1.84282	1.83571	1.82925	1.82347	1.81835	1.81384	1.80989	1.80644	1.80345	1.8011	1.79955	1.79867	1.79835	1.79846	1.79889	1.79952	1.8014	1.80515	1.81001	1.81521	1.82001	1.82365	1.82772	1.83375	1.84085	1.84814	1.85476	1.85983	1.86246	1.86261	1.86116	1.85866	1.85563	1.85262	1.85016	1.84616	1.83912	1.83053	1.82186	1.81458
Colias Fieldii	Male	UP	orange	AB773_UP_H_orange		4.33494	4.46147	4.58207	4.6966	4.80488	4.90676	5.00206	5.09088	5.17351	5.25014	5.32094	5.38608	5.44575	5.49897	5.54504	5.58457	5.61816	5.64644	5.67	5.68945	5.70082	5.70163	5.69476	5.6831	5.66952	5.65691	5.64184	5.62001	5.59296	5.56224	5.52939	5.49598	5.46353	5.42775	5.38504	5.33805	5.28938	5.24168	5.19758	5.15404	5.10718	5.05831	5.00878	4.9599
Colias Fieldii	Male	UP	orange	AB774_UP_H_orange		8.89525	9.32905	9.74942	10.1564	10.5501	10.9305	11.2977	11.6515	11.9917	12.3184	12.6316	12.9312	13.2174	13.4904	13.7505	13.9973	14.2308	14.4506	14.6566	14.8485	15.0248	15.1848	15.33	15.4615	15.5808	15.6891	15.7778	15.8412	15.8851	15.9154	15.938	15.9589	15.9839	16.008	16.0229	16.0289	16.0265	16.0162	15.9984	15.9774	15.9546	15.9264	15.8893	15.8397
Colias Fieldii	Male	UP	orange	AB819_UP_H_orange		6.2497	6.40728	6.55787	6.70135	6.83759	6.96646	7.08783	7.20171	7.30833	7.40784	7.50039	7.58615	7.66528	7.73689	7.80034	7.85621	7.90506	7.94746	7.98397	8.01516	8.03691	8.04672	8.04765	8.04271	8.03495	8.02739	8.01183	7.98134	7.94087	7.89535	7.84973	7.80896	7.77797	7.74922	7.71407	7.67578	7.63761	7.60284	7.57473	7.55242	7.53234	7.51372	7.49578	7.47776
Colias Fieldii	Male	UP	orange	AB881_UP_H_orange		5.44125	5.61754	5.78389	5.93995	6.08536	6.21978	6.34285	6.45466	6.55581	6.64675	6.72791	6.79973	6.86264	6.91459	6.95407	6.98237	7.00074	7.01046	7.0128	7.00904	6.99027	6.95103	6.89774	6.83682	6.7747	6.71781	6.65694	6.58167	6.49655	6.40613	6.31495	6.22758	6.14855	6.06959	5.98218	5.89054	5.79887	5.71138	5.63229	5.55715	5.4799	5.40231	5.32617	5.25324
Colias Fieldii	Male	UP	orange	AK713_UP_H_orange		3.06735	3.104	3.13989	3.17507	3.20959	3.2435	3.27685	3.30964	3.34182	3.3733	3.40399	3.43382	3.4627	3.49077	3.51818	3.54485	3.57071	3.59566	3.61965	3.64258	3.66503	3.68737	3.70924	3.73027	3.7501	3.76836	3.78528	3.80129	3.81634	3.83037	3.84332	3.85514	3.86577	3.87632	3.88725	3.89756	3.90623	3.91225	3.91462	3.91514	3.91566	3.91522	3.91286	3.90762
Colias Fieldii	Male	UP	orange	AT320_UP_H_orange		2.46925	2.48536	2.50144	2.51747	2.53341	2.54924	2.56495	2.58053	2.59601	2.61143	2.62681	2.6422	2.65762	2.67288	2.68787	2.7027	2.71749	2.73235	2.7474	2.76276	2.7779	2.79245	2.80678	2.82126	2.83625	2.85213	2.86858	2.88512	2.90181	2.91872	2.93591	2.95346	2.97142	2.9926	3.01817	3.04574	3.07293	3.09736	3.11664	3.1336	3.15184	3.17011	3.18717	3.2018
Colias Fieldii	Male	UP	orange	AY861_UP_H_orange		3.59422	3.70473	3.81232	3.91707	4.01904	4.11827	4.21484	4.30879	4.40006	4.48852	4.57406	4.65658	4.73596	4.81249	4.88642	4.9576	5.02583	5.09094	5.15276	5.2111	5.26786	5.32413	5.37856	5.42977	5.47641	5.51711	5.55301	5.58593	5.6155	5.64137	5.66316	5.68053	5.6931	5.69771	5.69329	5.6827	5.66878	5.6544	5.64239	5.62928	5.6107	5.58819	5.56325	5.53742
Colias Fieldii	Male	UP	yellow	AB773_UP_H_yellow		3.05578	3.07672	3.1006	3.12753	3.15761	3.19094	3.22763	3.26775	3.31121	3.3578	3.40734	3.45962	3.51447	3.57253	3.63433	3.69947	3.76755	3.83815	3.91089	3.98537	4.0669	4.15842	4.25594	4.35544	4.45294	4.54442	4.63961	4.74708	4.8611	4.97594	5.08587	5.18515	5.26807	5.34139	5.41426	5.48458	5.55022	5.60907	5.659	5.69708	5.72398	5.74297	5.75731	5.77027
Colias Fieldii	Male	UP	yellow	AB774_UP_H_yellow		5.52911	5.66158	5.79238	5.92182	6.05017	6.17774	6.30481	6.4314	6.55704	6.6813	6.80375	6.92399	7.04158	7.15802	7.27449	7.3901	7.50393	7.6151	7.72269	7.82582	7.93137	8.04359	8.15757	8.2684	8.37119	8.46102	8.53957	8.61205	8.67891	8.74059	8.7975	8.85011	8.89882	8.93932	8.96907	8.99128	9.00914	9.02583	9.04455	9.06018	9.06735	9.06883	9.06743	9.06591
Colias Fieldii	Male	UP	yellow	AB819_UP_H_yellow		6.09194	6.17519	6.26	6.34683	6.43612	6.52831	6.62385	6.72275	6.8243	6.92786	7.03278	7.13842	7.24412	7.35214	7.46424	7.57908	7.69531	7.8116	7.9266	8.03897	8.1597	8.29541	8.43823	8.58031	8.71375	8.8307	8.93785	9.04563	9.15174	9.25391	9.34984	9.43724	9.51384	9.57789	9.63095	9.67566	9.71471	9.75073	9.78641	9.81596	9.83428	9.84496	9.85163	9.85789
Colias Fieldii	Male	UP	yellow	AB881_UP_H_yellow		5.20806	5.29424	5.38237	5.47269	5.56541	5.66074	5.75892	5.86002	5.96373	6.06968	6.17752	6.28689	6.39741	6.5102	6.62618	6.74468	6.86503	6.98658	7.10866	7.23061	7.36013	7.50157	7.64925	7.79748	7.94059	8.07288	8.20437	8.34522	8.49001	8.63333	8.76974	8.89383	9.00017	9.09356	9.18195	9.26462	9.34084	9.40991	9.4711	9.52231	9.56325	9.59589	9.62223	9.64426
Colias Fieldii	Male	UP	yellow	AK713_UP_H_yellow		3.25592	3.30554	3.35705	3.41057	3.46624	3.52421	3.58461	3.64746	3.71255	3.77966	3.8486	3.91915	3.9911	4.06517	4.14191	4.22091	4.30173	4.38396	4.46716	4.55091	4.63964	4.73589	4.83639	4.93789	5.03713	5.13084	5.22568	5.32795	5.43385	5.53958	5.64134	5.73533	5.81774	5.89576	5.97662	6.0566	6.13202	6.19916	6.25432	6.29905	6.33766	6.37058	6.39825	6.4211
Colias Fieldii	Male	UP	yellow	AT320_UP_H_yellow		5.99006	6.02138	6.05563	6.09292	6.13336	6.17704	6.22409	6.2745	6.32813	6.3848	6.44437	6.50665	6.57151	6.63956	6.71127	6.78629	6.86422	6.9447	7.02734	7.11177	7.20242	7.30177	7.40651	7.51332	7.6189	7.71994	7.8228	7.93368	8.04903	8.16529	8.2789	8.38633	8.48401	8.57992	8.68142	8.78403	8.88329	8.97473	9.05388	9.1232	9.18806	9.24838	9.30409	9.3551
Colias Fieldii	Male	UP	yellow	AY861_UP_H_yellow		2.72145	2.74308	2.76809	2.79664	2.8289	2.86501	2.90514	2.9494	2.99758	3.04942	3.10463	3.16293	3.22404	3.28899	3.35856	3.43212	3.50906	3.58875	3.67057	3.75391	3.8455	3.94918	4.05996	4.17285	4.28285	4.38497	4.4898	4.60727	4.73137	4.8561	4.97547	5.08348	5.17413	5.25362	5.33115	5.40516	5.47412	5.53648	5.59069	5.63257	5.6616	5.68176	5.697	5.71131
Colotis danae	Female	UN	brown	AC468_UN_F_brown		2.93165	2.9375	2.94354	2.94984	2.95648	2.96352	2.97103	2.97898	2.98724	2.99573	3.00439	3.01313	3.02189	3.03106	3.04093	3.05124	3.06176	3.07223	3.08241	3.09205	3.10252	3.11471	3.12765	3.14038	3.15192	3.16132	3.1687	3.175	3.18043	3.18521	3.18958	3.19374	3.19793	3.20238	3.20697	3.21135	3.21516	3.21806	3.21969	3.21929	3.21684	3.21318	3.20912	3.20548
Colotis danae	Female	UN	brown	AD949_UN_F_brown		2.15199	2.15248	2.153	2.15345	2.15373	2.15373	2.15333	2.1526	2.15173	2.15086	2.1501	2.14957	2.14939	2.149	2.14798	2.14669	2.14545	2.14463	2.14456	2.14558	2.14626	2.14556	2.14442	2.14382	2.1447	2.14802	2.15571	2.16792	2.18294	2.19904	2.2145	2.22761	2.23663	2.24537	2.25739	2.27064	2.28303	2.29251	2.29699	2.29705	2.2949	2.29097	2.28567	2.27942
Colotis danae	Female	UN	brown	AR320_UN_F_brown		2.58881	2.60319	2.61689	2.62991	2.64222	2.65383	2.66472	2.67491	2.68445	2.69334	2.70156	2.70913	2.71603	2.72215	2.72742	2.73192	2.73573	2.73892	2.74157	2.74377	2.74494	2.74477	2.74369	2.74213	2.74053	2.73932	2.73798	2.73586	2.73322	2.73031	2.72738	2.72468	2.72245	2.72072	2.71917	2.71754	2.71562	2.71314	2.70988	2.70595	2.70165	2.69703	2.69213	2.68701
Colotis danae	Female	UN	brown	PR537_UN_F_brown		3.18665	3.17849	3.17027	3.16196	3.15355	3.14501	3.13634	3.12752	3.11857	3.10954	3.10045	3.09135	3.08226	3.07318	3.0641	3.05499	3.04586	3.03669	3.02748	3.01822	3.00913	3.00027	2.99145	2.98247	2.97314	2.96326	2.95334	2.94382	2.9344	2.92476	2.91457	2.90354	2.89134	2.87806	2.86413	2.84983	2.83538	2.82104	2.80707	2.79112	2.77184	2.75095	2.73015	2.71117
Colotis danae	Female	UN	brown	PV379_UN_F_brown		2.42331	2.42255	2.42179	2.42098	2.42007	2.419	2.41772	2.41627	2.41475	2.4132	2.41169	2.41026	2.40897	2.40756	2.40584	2.40396	2.40211	2.40042	2.39908	2.39825	2.3978	2.39752	2.3974	2.39745	2.39767	2.39808	2.4	2.40413	2.40948	2.41505	2.41986	2.4229	2.42321	2.42254	2.42281	2.42323	2.42301	2.42137	2.4175	2.41029	2.39995	2.38769	2.37471	2.36223
Colotis danae	Female	UN	white	AC468_UN_F_white		3.47622	3.50642	3.5369	3.56779	3.59925	3.63143	3.66447	3.69833	3.73276	3.76756	3.80256	3.83755	3.87236	3.90776	3.94431	3.98156	4.01905	4.05631	4.09287	4.12828	4.16638	4.20946	4.25472	4.29935	4.34056	4.37554	4.40607	4.43555	4.46354	4.48965	4.51346	4.53455	4.55251	4.56578	4.57419	4.57934	4.58286	4.58636	4.59147	4.59438	4.59184	4.58623	4.57997	4.57546
Colotis danae	Female	UN	white	AD949_UN_F_white		3.17627	3.21842	3.26012	3.30143	3.34239	3.38308	3.42354	3.46382	3.50387	3.54358	3.58283	3.62153	3.65956	3.69728	3.73496	3.77239	3.80935	3.84563	3.88103	3.91531	3.95058	3.98802	4.02614	4.06342	4.09834	4.12938	4.15874	4.1889	4.21882	4.24745	4.27374	4.29665	4.31513	4.32872	4.33834	4.34495	4.34952	4.35302	4.35643	4.35558	4.34764	4.33556	4.32227	4.31073
Colotis danae	Female	UN	white	AR320_UN_F_white		3.0902	3.11748	3.14459	3.17163	3.19873	3.22598	3.25352	3.28135	3.30933	3.33727	3.365	3.39235	3.41914	3.44591	3.47312	3.50042	3.52751	3.55404	3.5797	3.60416	3.63033	3.65995	3.69092	3.72115	3.74854	3.77101	3.78975	3.80725	3.82334	3.83785	3.85061	3.86145	3.8702	3.87503	3.87527	3.87252	3.86837	3.86441	3.86222	3.85885	3.85139	3.84152	3.83091	3.82126
Colotis danae	Female	UN	white	PR537_UN_F_white		2.72569	2.73741	2.74942	2.76177	2.77451	2.78769	2.80137	2.81549	2.82996	2.84472	2.85973	2.87496	2.89036	2.90638	2.92332	2.94088	2.95878	2.97671	2.9944	3.01154	3.02981	3.05022	3.07157	3.09265	3.11223	3.12911	3.14462	3.16051	3.17624	3.19126	3.205	3.21693	3.22648	3.23427	3.24121	3.24722	3.25219	3.25604	3.25868	3.25744	3.25117	3.24212	3.2325	3.22455
Colotis danae	Female	UN	white	PV379_UN_F_white		2.872	2.89974	2.92735	2.9549	2.98241	3.00995	3.03755	3.06525	3.093	3.12072	3.14832	3.17571	3.2028	3.22981	3.2569	3.28398	3.3109	3.33757	3.36385	3.38962	3.41638	3.44497	3.4743	3.5033	3.53088	3.55596	3.58	3.60474	3.62947	3.65349	3.67608	3.69654	3.71417	3.72958	3.74377	3.75665	3.76808	3.77797	3.78619	3.79105	3.79189	3.79012	3.78716	3.78441
Colotis danae	Female	UN	yellow	AC468_UN_F_yellow		3.65311	3.68551	3.71833	3.75167	3.78565	3.82037	3.85594	3.89236	3.92948	3.96714	4.00516	4.04339	4.08167	4.12056	4.16051	4.20118	4.24224	4.28333	4.32413	4.36428	4.40725	4.455	4.50501	4.55474	4.60165	4.6432	4.68269	4.72406	4.76571	4.80607	4.84355	4.87657	4.90354	4.92448	4.94112	4.95449	4.96561	4.97548	4.98513	4.98995	4.98688	4.97924	4.97036	4.96357
Colotis danae	Female	UN	yellow	AD949_UN_F_yellow		3.02543	3.07259	3.11924	3.16538	3.21104	3.25624	3.30097	3.34529	3.38917	3.4326	3.47552	3.51791	3.55972	3.60108	3.64208	3.68265	3.72272	3.76219	3.801	3.83907	3.87746	3.91673	3.9561	3.99477	4.03196	4.06687	4.10196	4.13922	4.17712	4.21415	4.2488	4.27954	4.30486	4.32673	4.34765	4.36692	4.38382	4.39765	4.4077	4.41142	4.40834	4.40088	4.39144	4.38242
Colotis danae	Female	UN	yellow	AR320_UN_F_yellow		4.54409	4.60368	4.66208	4.71928	4.77531	4.83018	4.88391	4.93656	4.98814	5.03859	5.08785	5.13587	5.18258	5.228	5.27219	5.31513	5.35684	5.3973	5.43651	5.47448	5.51218	5.55012	5.58756	5.62375	5.65795	5.68943	5.71976	5.75042	5.7805	5.80909	5.8353	5.85821	5.87692	5.89068	5.90013	5.90646	5.91082	5.9144	5.91838	5.9202	5.91756	5.91195	5.90488	5.89785
Colotis danae	Female	UN	yellow	PR537_UN_F_yellow		3.68298	3.70619	3.72935	3.75255	3.77588	3.79945	3.82334	3.84754	3.8719	3.89629	3.92058	3.94464	3.96833	3.99212	4.01636	4.04079	4.06513	4.08911	4.11245	4.13489	4.15895	4.18611	4.21454	4.24239	4.26782	4.28898	4.30677	4.32325	4.33835	4.35201	4.36416	4.37472	4.38364	4.38988	4.39311	4.39427	4.39431	4.39417	4.39479	4.39361	4.38855	4.38126	4.37342	4.36668
Colotis danae	Female	UN	yellow	PV379_UN_F_yellow		2.79064	2.80211	2.81367	2.82538	2.8373	2.84946	2.86194	2.87471	2.88767	2.90076	2.91393	2.9271	2.9402	2.95355	2.96734	2.98141	2.99556	3.00963	3.02341	3.03674	3.05087	3.06658	3.08295	3.09909	3.11407	3.12699	3.13906	3.15172	3.16436	3.17641	3.18725	3.19632	3.203	3.20808	3.21257	3.21616	3.21859	3.21958	3.21884	3.21544	3.20925	3.20114	3.19201	3.18274
Colotis danae	Female	UN	white	AC468_UN_H_white		5.60837	5.71452	5.82198	5.93104	6.04198	6.1551	6.27067	6.3887	6.50871	6.6303	6.75309	6.87667	7.00065	7.1266	7.25573	7.38708	7.51967	7.65256	7.78478	7.91536	8.05233	8.20046	8.35391	8.50687	8.65349	8.78794	8.91707	9.04954	9.18228	9.31221	9.43627	9.55137	9.65445	9.74601	9.82963	9.90683	9.97912	10.048	10.115	10.1726	10.216	10.2505	10.2817	10.3152
Colotis danae	Female	UN	white	AD949_UN_H_white		3.7813	3.83691	3.89265	3.94869	4.00516	4.06223	4.12004	4.1786	4.2377	4.29711	4.35662	4.416	4.47503	4.53456	4.59525	4.65657	4.71801	4.77903	4.83911	4.89773	4.95898	5.02533	5.09384	5.16157	5.22556	5.28287	5.33714	5.39286	5.44838	5.50206	5.55226	5.59733	5.63563	5.6661	5.69	5.70919	5.72555	5.74094	5.75721	5.76869	5.77103	5.76805	5.76359	5.76147
Colotis danae	Female	UN	white	AR320_UN_H_white		4.10272	4.15348	4.20381	4.25381	4.30358	4.35325	4.40291	4.45257	4.50208	4.55127	4.59999	4.64809	4.69541	4.74258	4.79008	4.83752	4.88452	4.93069	4.97563	5.01897	5.06375	5.1118	5.16093	5.20893	5.25362	5.29278	5.32822	5.36283	5.39606	5.42736	5.45619	5.48198	5.5042	5.52192	5.53532	5.54546	5.55344	5.56032	5.56719	5.57011	5.56624	5.55829	5.54897	5.54101
Colotis danae	Female	UN	white	PR537_UN_H_white		3.94174	3.96096	3.98075	4.00132	4.02285	4.04552	4.06952	4.09483	4.12112	4.14815	4.17567	4.20343	4.23118	4.25989	4.29029	4.32181	4.35386	4.38585	4.41722	4.44737	4.48088	4.52049	4.56292	4.60489	4.6431	4.67427	4.70074	4.72661	4.75123	4.77397	4.79416	4.81117	4.82434	4.8323	4.83514	4.83441	4.83167	4.82848	4.8264	4.82107	4.80906	4.79329	4.77669	4.76217
Colotis danae	Female	UN	white	PV379_UN_H_white		3.81131	3.84733	3.88416	3.92194	3.9608	4.00088	4.04233	4.08516	4.1292	4.17422	4.22002	4.26637	4.31308	4.36094	4.41054	4.46142	4.51308	4.56504	4.61681	4.66791	4.72258	4.78335	4.84713	4.91081	4.9713	5.02551	5.07748	5.13204	5.18731	5.24141	5.29246	5.33859	5.37791	5.41017	5.43727	5.46055	5.48136	5.50104	5.52094	5.53654	5.54445	5.5477	5.54934	5.55239
Colotis danae	Female	UP	black	AC468_UP_F_black		2.17471	2.17366	2.17284	2.17227	2.17196	2.17191	2.17215	2.17265	2.17336	2.1743	2.17545	2.17681	2.17839	2.1803	2.18263	2.1853	2.18824	2.19135	2.19458	2.19784	2.20231	2.20859	2.21579	2.22297	2.22922	2.23362	2.23618	2.23769	2.23843	2.23869	2.23875	2.2389	2.23942	2.24139	2.24509	2.24955	2.2538	2.25689	2.25785	2.25638	2.25321	2.24892	2.2441	2.23932
Colotis danae	Female	UP	black	AD949_UP_F_black		1.70778	1.71231	1.71685	1.72139	1.72594	1.73049	1.73502	1.73957	1.74417	1.74882	1.7535	1.75822	1.76296	1.76774	1.7726	1.77751	1.78244	1.78738	1.79232	1.79722	1.80258	1.80865	1.81505	1.82139	1.8273	1.83239	1.83811	1.84557	1.85386	1.86208	1.86931	1.87467	1.87725	1.87767	1.8772	1.87588	1.87376	1.87088	1.8673	1.86135	1.85219	1.84111	1.82939	1.81832
Colotis danae	Female	UP	black	AR320_UP_F_black		1.59315	1.59608	1.59884	1.60141	1.60379	1.60596	1.60791	1.60965	1.61123	1.61264	1.61391	1.61503	1.61601	1.61683	1.61748	1.61795	1.61827	1.61846	1.61851	1.61845	1.61836	1.61826	1.61809	1.61776	1.61721	1.61636	1.61544	1.61463	1.61383	1.61294	1.61185	1.61045	1.60863	1.60737	1.60721	1.60738	1.6071	1.60562	1.60215	1.59674	1.59009	1.58248	1.57413	1.56531
Colotis danae	Female	UP	black	PR537_UP_F_black		2.59111	2.58332	2.57531	2.5671	2.55867	2.55006	2.54125	2.53222	2.52295	2.51343	2.50367	2.49366	2.48341	2.47288	2.46203	2.45089	2.43952	2.42794	2.41619	2.4043	2.39213	2.37954	2.36666	2.35359	2.34047	2.32739	2.3133	2.29753	2.28075	2.26365	2.24691	2.23122	2.21725	2.2052	2.19445	2.18445	2.17467	2.16457	2.15363	2.14226	2.13122	2.12046	2.10995	2.09962
Colotis danae	Female	UP	black	PV379_UP_F_black		2.13356	2.13613	2.13848	2.14057	2.14236	2.14382	2.14491	2.14569	2.14625	2.14661	2.1468	2.14684	2.14675	2.1464	2.14571	2.14474	2.14356	2.14225	2.14088	2.13953	2.1375	2.1344	2.13075	2.12706	2.12386	2.12165	2.12092	2.1215	2.12293	2.12476	2.12653	2.1278	2.12811	2.12902	2.13165	2.13485	2.13749	2.13842	2.1365	2.13162	2.1248	2.11663	2.10767	2.09851
Colotis danae	Female	UP	red	coldan_f_AC468_UP_F_red		3.61685	3.63363	3.6507	3.66807	3.68577	3.70384	3.7223	3.74113	3.76024	3.77962	3.79925	3.81909	3.83914	3.85956	3.88047	3.90177	3.92336	3.94515	3.96702	3.98888	4.01258	4.03906	4.0669	4.09466	4.1209	4.1442	4.16632	4.1894	4.21256	4.23495	4.2557	4.27395	4.28882	4.30348	4.32036	4.33753	4.35305	4.36498	4.37138	4.3724	4.36991	4.3646	4.35714	4.34819
Colotis danae	Female	UP	red	coldan_f_AD949_UP_F_red		9.26724	9.51169	9.75332	9.99201	10.2276	10.4601	10.6893	10.9153	11.1385	11.359	11.5767	11.7919	12.0045	12.2139	12.4198	12.6224	12.8223	13.0197	13.215	13.4087	13.6003	13.7894	13.976	14.1603	14.3425	14.5226	14.7081	14.9027	15.1011	15.2978	15.4875	15.6648	15.8242	15.9746	16.1254	16.2727	16.4123	16.5402	16.6523	16.7481	16.8311	16.9036	16.9679	17.0261
Colotis danae	Female	UP	red	coldan_f_AR320_UP_F_red		8.30922	8.42469	8.54198	8.66132	8.78292	8.90702	9.03384	9.16341	9.29539	9.42944	9.56523	9.70243	9.84071	9.98134	10.1253	10.2718	10.4201	10.5693	10.7189	10.8678	11.0237	11.1907	11.3635	11.5365	11.7044	11.8616	12.0181	12.1839	12.3536	12.5216	12.6826	12.8311	12.9615	13.0811	13.1988	13.312	13.4181	13.5145	13.5987	13.6679	13.7235	13.7688	13.8072	13.8419
Colotis danae	Female	UP	red	coldan_f_PR537_UP_F_red		6.29798	6.45113	6.60106	6.7477	6.89095	7.03074	7.16699	7.2997	7.429	7.55501	7.67785	7.79762	7.91445	8.02795	8.13781	8.24427	8.34756	8.44791	8.54555	8.64072	8.73246	8.82004	8.90408	8.98517	9.06392	9.14092	9.21719	9.29268	9.36644	9.43751	9.50493	9.56772	9.62495	9.67854	9.73052	9.78	9.82611	9.86798	9.90474	9.93366	9.95433	9.96936	9.98136	9.99292
Colotis danae	Female	UP	red	coldan_f_PV379_UP_F_red		3.56528	3.58154	3.59866	3.61663	3.63545	3.6551	3.67556	3.69689	3.71915	3.74232	3.76639	3.79134	3.81716	3.84384	3.87137	3.89978	3.92906	3.95924	3.99032	4.02232	4.0569	4.09482	4.13475	4.17537	4.21537	4.2534	4.29403	4.34077	4.39075	4.44109	4.48893	4.53138	4.56559	4.59674	4.63028	4.66371	4.69452	4.72023	4.73832	4.74868	4.75359	4.75413	4.75138	4.74641
Colotis danae	Female	UP	white	AC468_UP_F_white		3.27491	3.32134	3.36867	3.41707	3.46673	3.51782	3.57053	3.62485	3.6805	3.73723	3.79477	3.85289	3.91132	3.97104	4.03279	4.09599	4.16004	4.22436	4.28834	4.3514	4.41874	4.49342	4.57166	4.64966	4.72363	4.78977	4.85263	4.9179	4.98353	5.04746	5.10764	5.16202	5.20852	5.24774	5.28212	5.31245	5.33951	5.36409	5.38698	5.40247	5.40727	5.40579	5.40239	5.40146
Colotis danae	Female	UP	white	AD949_UP_F_white		4.25184	4.30839	4.36551	4.42336	4.48206	4.54174	4.60256	4.66452	4.72744	4.7911	4.85531	4.91984	4.9845	5.05006	5.11713	5.18524	5.25391	5.32267	5.39104	5.45856	5.52985	5.60761	5.68843	5.76891	5.84565	5.91523	5.98226	6.05212	6.1226	6.1915	6.25662	6.31576	6.36672	6.41128	6.4526	6.49056	6.52502	6.55584	6.5829	6.60179	6.6106	6.61297	6.61255	6.61297
Colotis danae	Female	UP	white	AR320_UP_F_white		3.06751	3.11388	3.16034	3.20699	3.25395	3.30131	3.34918	3.39758	3.44637	3.49537	3.54443	3.59337	3.64205	3.69102	3.74076	3.7909	3.84111	3.89103	3.94031	3.98861	4.0396	4.09539	4.15327	4.21051	4.26442	4.31226	4.35719	4.40324	4.44902	4.49314	4.53422	4.57088	4.60172	4.62685	4.64785	4.66548	4.68054	4.69382	4.70609	4.71312	4.71219	4.70639	4.69882	4.69256
Colotis danae	Female	UP	white	PR537_UP_F_white		3.58267	3.61967	3.65739	3.69594	3.73547	3.7761	3.81798	3.86108	3.90516	3.95006	3.99561	4.04163	4.08797	4.13544	4.18463	4.23504	4.28616	4.33748	4.38851	4.43873	4.49198	4.55056	4.61167	4.67254	4.73037	4.78237	4.83178	4.88275	4.93384	4.9836	5.0306	5.07341	5.11057	5.14281	5.17206	5.19862	5.22285	5.24506	5.26559	5.28115	5.28991	5.29437	5.29706	5.3005
Colotis danae	Female	UP	white	PV379_UP_F_white		9.49918	9.65433	9.81205	9.97284	10.1372	10.3057	10.4789	10.6567	10.8383	11.0231	11.2103	11.3991	11.5888	11.7822	11.9815	12.185	12.3909	12.5975	12.8032	13.006	13.2214	13.4583	13.7056	13.9521	14.1868	14.3985	14.6029	14.8181	15.0363	15.2497	15.4505	15.6309	15.7832	15.9106	16.023	16.1224	16.2107	16.2899	16.3618	16.4145	16.4407	16.4494	16.4496	16.45
Colotis danae	Female	UP	black	AC468_UP_H_black		2.33688	2.3295	2.3225	2.31591	2.30977	2.30411	2.29895	2.2943	2.2901	2.28632	2.2829	2.2798	2.27697	2.27455	2.27267	2.27123	2.27016	2.26938	2.26881	2.26837	2.26905	2.27144	2.27476	2.2783	2.28129	2.283	2.28409	2.28555	2.28711	2.28855	2.28958	2.28997	2.28946	2.28859	2.28787	2.28705	2.28585	2.284	2.28125	2.27735	2.27245	2.26684	2.26079	2.25461
Colotis danae	Female	UP	black	AD949_UP_H_black		2.05225	2.05697	2.06161	2.06611	2.07042	2.0745	2.07831	2.08188	2.08534	2.08871	2.09203	2.09535	2.09868	2.10179	2.1045	2.10698	2.10937	2.11182	2.1145	2.11755	2.12041	2.12265	2.12467	2.12686	2.12961	2.13332	2.13875	2.14595	2.15428	2.16307	2.17169	2.17947	2.18577	2.19248	2.20112	2.21044	2.2192	2.22616	2.23008	2.23104	2.23028	2.22825	2.22542	2.22225
Colotis danae	Female	UP	black	AR320_UP_H_black		1.92424	1.91862	1.91309	1.90763	1.90225	1.89691	1.89162	1.88637	1.8812	1.8761	1.8711	1.8662	1.86142	1.85669	1.85197	1.84731	1.84274	1.83831	1.83405	1.83001	1.82622	1.82265	1.81925	1.81598	1.81281	1.80969	1.80688	1.80456	1.80254	1.80061	1.79859	1.79629	1.79351	1.79162	1.79145	1.79203	1.79237	1.79148	1.7884	1.78347	1.77777	1.7714	1.76444	1.75699
Colotis danae	Female	UP	black	PR537_UP_H_black		2.40338	2.3896	2.37641	2.3639	2.35218	2.34133	2.33145	2.32252	2.31435	2.30683	2.29983	2.29325	2.28696	2.28142	2.27699	2.27339	2.27035	2.2676	2.26485	2.26185	2.26081	2.2631	2.2671	2.27118	2.27373	2.27314	2.26938	2.26386	2.2571	2.24961	2.24189	2.23447	2.22785	2.22078	2.21217	2.20278	2.19339	2.18476	2.17766	2.17123	2.16434	2.15732	2.15053	2.1443
Colotis danae	Female	UP	black	PV379_UP_H_black		2.25276	2.23953	2.22675	2.2144	2.20244	2.19083	2.17954	2.16864	2.15823	2.14832	2.13892	2.13004	2.12166	2.11358	2.10566	2.09804	2.09086	2.08428	2.07842	2.07344	2.06972	2.06732	2.06588	2.06506	2.06449	2.06384	2.0654	2.07069	2.07815	2.08625	2.09342	2.09812	2.09879	2.09678	2.09434	2.09131	2.08753	2.08285	2.0771	2.06816	2.0552	2.03999	2.02432	2.00996
Colotis danae	Female	UP	white	AC468_UP_H_white		2.75138	2.76925	2.78805	2.80794	2.82906	2.85157	2.87562	2.90119	2.92799	2.95583	2.98452	3.01386	3.04365	3.07471	3.10764	3.14196	3.17717	3.21278	3.2483	3.28323	3.32134	3.36493	3.41126	3.45761	3.50124	3.53942	3.57418	3.60895	3.64313	3.67615	3.70741	3.73632	3.76228	3.78518	3.80561	3.82404	3.84096	3.85684	3.87217	3.88465	3.89281	3.89835	3.90298	3.90841
Colotis danae	Female	UP	white	AD949_UP_H_white		3.77859	3.8133	3.84817	3.88325	3.91858	3.95421	3.99018	4.02651	4.06315	4.10002	4.13706	4.17419	4.21133	4.24876	4.28669	4.32494	4.36335	4.40176	4.43999	4.47789	4.51716	4.55876	4.60144	4.64396	4.68505	4.72346	4.76141	4.80116	4.84155	4.88139	4.9195	4.9547	4.98582	5.01383	5.04041	5.06546	5.08888	5.11058	5.13045	5.14685	5.15912	5.16859	5.17663	5.1846
Colotis danae	Female	UP	white	AR320_UP_H_white		3.08481	3.11385	3.14305	3.17246	3.20214	3.23215	3.26256	3.2934	3.3246	3.35606	3.38768	3.41935	3.45096	3.48289	3.51543	3.54835	3.58142	3.61441	3.64707	3.67919	3.71291	3.74949	3.78737	3.82497	3.86071	3.89303	3.92477	3.95879	3.99359	4.02766	4.0595	4.08759	4.11043	4.12841	4.14332	4.15571	4.16613	4.17513	4.18326	4.18714	4.18467	4.17835	4.17069	4.16419
Colotis danae	Female	UP	white	PR537_UP_H_white		3.85888	3.88287	3.90765	3.93341	3.96033	3.98857	4.01831	4.04957	4.08206	4.11553	4.14972	4.18437	4.21924	4.25516	4.29279	4.33164	4.37121	4.41101	4.45051	4.48924	4.53173	4.58066	4.63275	4.6847	4.73322	4.77501	4.81306	4.8518	4.89009	4.92684	4.96093	4.99124	5.01666	5.03588	5.04952	5.05935	5.06716	5.07472	5.08379	5.09068	5.09199	5.08997	5.08688	5.08499
Colotis danae	Female	UP	white	PV379_UP_H_white		7.75143	7.90429	8.06031	8.22001	8.3839	8.55251	8.72635	8.90546	9.08904	9.27634	9.4666	9.65906	9.85298	10.0512	10.2559	10.4653	10.6778	10.8916	11.1049	11.3161	11.5402	11.7859	12.0425	12.299	12.5444	12.768	12.9844	13.2109	13.4403	13.6656	13.8797	14.0756	14.246	14.3944	14.5298	14.6538	14.7677	14.8731	14.9714	15.0522	15.1093	15.1507	15.1842	15.2177
Colotis danae	Male	UN	brown	AR319_UN_F_brown		2.01279	2.01252	2.0124	2.01254	2.01303	2.01398	2.01549	2.01753	2.01991	2.02249	2.02516	2.02778	2.03022	2.0329	2.03616	2.03976	2.04345	2.04699	2.05014	2.05264	2.05641	2.06262	2.06993	2.07696	2.08236	2.08478	2.08344	2.07911	2.07273	2.06526	2.05762	2.05077	2.04565	2.04008	2.0321	2.023	2.01409	2.00665	2.00198	2.00033	2.00058	2.00189	2.00345	2.00444
Colotis danae	Male	UN	brown	AR907_UN_F_brown		2.73141	2.72604	2.7208	2.71574	2.71088	2.70627	2.70194	2.6979	2.6941	2.69048	2.68697	2.68353	2.6801	2.67681	2.6738	2.67098	2.66827	2.6656	2.66289	2.66005	2.65826	2.65817	2.65891	2.65961	2.6594	2.6574	2.65414	2.65064	2.64679	2.64249	2.63761	2.63206	2.62572	2.61823	2.6096	2.60019	2.5904	2.58062	2.57122	2.56226	2.55331	2.54414	2.53448	2.52408
Colotis danae	Male	UN	brown	AR908_UN_F_brown		5.5305	5.55937	5.58745	5.61478	5.64142	5.66742	5.69285	5.71774	5.74201	5.76556	5.78827	5.81004	5.83074	5.85043	5.86921	5.88708	5.90404	5.92009	5.93522	5.94944	5.96422	5.98032	5.99664	6.01208	6.02553	6.03591	6.04473	6.05372	6.06205	6.06891	6.0735	6.07499	6.07258	6.06497	6.05245	6.03658	6.0189	6.00096	5.9843	5.96619	5.94397	5.9194	5.8942	5.87011
Colotis danae	Male	UN	brown	AT576_UN_F_brown		3.35359	3.37949	3.40457	3.42884	3.45232	3.47503	3.49697	3.51819	3.5387	3.55844	3.57735	3.59538	3.61246	3.62836	3.64299	3.65651	3.66909	3.68091	3.69213	3.70292	3.71307	3.72236	3.73097	3.73905	3.74677	3.75429	3.7622	3.7706	3.77894	3.78668	3.79326	3.79813	3.80074	3.79999	3.79591	3.78969	3.78254	3.77565	3.77021	3.7658	3.76119	3.7564	3.75142	3.74629
Colotis danae	Male	UN	brown	PV376_UN_F_brown		1.79094	1.79029	1.78987	1.78968	1.78976	1.79011	1.79076	1.79168	1.79285	1.79423	1.79582	1.7976	1.79954	1.80165	1.80396	1.80646	1.80915	1.81205	1.81514	1.81844	1.82222	1.82661	1.83142	1.83641	1.84139	1.84614	1.85093	1.85604	1.8613	1.86653	1.87155	1.87618	1.88024	1.88459	1.88983	1.89541	1.90076	1.90532	1.90856	1.91164	1.91566	1.91992	1.92371	1.92632
Colotis danae	Male	UN	white	AR319_UN_F_white		1.921	1.92782	1.93508	1.94289	1.95135	1.96055	1.97059	1.98147	1.99303	2.00515	2.01767	2.03045	2.04334	2.05676	2.07106	2.08599	2.10132	2.11679	2.13218	2.14724	2.16439	2.18504	2.20744	2.22984	2.25049	2.26764	2.28266	2.2978	2.31259	2.32657	2.33927	2.35024	2.359	2.36474	2.36758	2.36851	2.36851	2.36858	2.36968	2.37034	2.36894	2.36625	2.36308	2.36021
Colotis danae	Male	UN	white	AR907_UN_F_white		2.37162	2.37659	2.38234	2.38901	2.39673	2.40563	2.41583	2.42734	2.43993	2.45343	2.46764	2.4824	2.49753	2.51372	2.53152	2.55049	2.57023	2.59029	2.61025	2.62968	2.65219	2.67991	2.71024	2.74055	2.76825	2.79071	2.81015	2.83001	2.84953	2.86794	2.88448	2.89839	2.90891	2.91518	2.91766	2.91758	2.91613	2.91455	2.91403	2.91158	2.90466	2.89516	2.88499	2.87606
Colotis danae	Male	UN	white	AR908_UN_F_white		1.87566	1.89946	1.92319	1.947	1.97099	1.99531	2.02008	2.04534	2.0709	2.09654	2.12206	2.14723	2.17185	2.19629	2.22093	2.24558	2.27002	2.29405	2.31745	2.34004	2.36483	2.39354	2.42396	2.4539	2.48114	2.5035	2.52307	2.54284	2.56192	2.57939	2.59438	2.60597	2.61326	2.6128	2.60402	2.59037	2.57533	2.56234	2.55488	2.5488	2.53894	2.52724	2.51568	2.50619
Colotis danae	Male	UN	white	AT576_UN_F_white		2.70536	2.73572	2.76593	2.79612	2.82643	2.85699	2.88794	2.91934	2.95099	2.98266	3.01412	3.04513	3.07547	3.10559	3.13594	3.16626	3.19628	3.22575	3.2544	3.28196	3.31177	3.34574	3.38144	3.41647	3.44843	3.47491	3.49859	3.52295	3.54678	3.56886	3.58797	3.60289	3.61241	3.61287	3.60396	3.58941	3.57296	3.55837	3.54938	3.54111	3.52783	3.51198	3.496	3.48233
Colotis danae	Male	UN	white	PV376_UN_F_white		2.13994	2.15069	2.16196	2.17386	2.18652	2.20007	2.21464	2.23022	2.2466	2.2636	2.28104	2.29874	2.3165	2.3349	2.35442	2.37471	2.39545	2.41629	2.43691	2.45696	2.47984	2.50753	2.53754	2.56743	2.59473	2.61696	2.6353	2.65251	2.6685	2.68318	2.69648	2.70832	2.7186	2.72611	2.73042	2.73264	2.73387	2.73525	2.73788	2.74023	2.74051	2.73944	2.73773	2.73611
Colotis danae	Male	UN	yellow	AR319_UN_F_yellow		2.62761	2.6276	2.62849	2.63039	2.63344	2.63776	2.64349	2.65065	2.65906	2.6685	2.67878	2.68969	2.70101	2.71331	2.72708	2.742	2.75773	2.77394	2.79031	2.80652	2.82664	2.853	2.88258	2.91237	2.93936	2.96056	2.97851	2.99721	3.01572	3.03314	3.04855	3.06106	3.06973	3.07324	3.07201	3.06772	3.06209	3.05682	3.0536	3.04914	3.04026	3.02887	3.01691	3.00627
Colotis danae	Male	UN	yellow	AR907_UN_F_yellow		2.45811	2.46667	2.4755	2.48472	2.49446	2.50481	2.51592	2.52776	2.54017	2.55297	2.56601	2.5791	2.59209	2.60557	2.62	2.63501	2.65026	2.66538	2.68002	2.69383	2.70964	2.72918	2.7504	2.77126	2.78971	2.80372	2.81464	2.82498	2.8344	2.8426	2.84924	2.85401	2.85658	2.85474	2.84784	2.83792	2.82705	2.81725	2.81058	2.80401	2.79417	2.78265	2.77102	2.76087
Colotis danae	Male	UN	yellow	AR908_UN_F_yellow		2.75861	2.78054	2.80263	2.82493	2.84753	2.87051	2.89393	2.91788	2.94227	2.96696	2.99177	3.01656	3.04117	3.06582	3.09075	3.11584	3.14098	3.16604	3.19091	3.21547	3.24179	3.27101	3.30163	3.33216	3.3611	3.38696	3.41355	3.44415	3.47644	3.50812	3.53687	3.56037	3.57633	3.584	3.5855	3.58276	3.57772	3.57232	3.5685	3.56149	3.54737	3.52936	3.51067	3.49452
Colotis danae	Male	UN	yellow	AT576_UN_F_yellow		2.90915	2.94049	2.97141	3.00199	3.03232	3.06249	3.09258	3.12262	3.15251	3.1821	3.21122	3.23974	3.2675	3.29475	3.32176	3.3484	3.37451	3.39998	3.42466	3.44841	3.47366	3.50175	3.53088	3.55928	3.58516	3.60676	3.62589	3.64505	3.66343	3.68024	3.69466	3.70591	3.71317	3.71339	3.70607	3.6943	3.68115	3.66971	3.66304	3.65707	3.64699	3.63485	3.62266	3.61245
Colotis danae	Male	UN	yellow	PV376_UN_F_yellow		2.67759	2.68162	2.68636	2.69188	2.69827	2.70561	2.71398	2.72341	2.73378	2.74495	2.75678	2.76913	2.78188	2.79532	2.80974	2.82497	2.84083	2.85716	2.87378	2.89052	2.91024	2.93452	2.96121	2.98818	3.01328	3.03438	3.05366	3.07412	3.09482	3.1148	3.13313	3.14887	3.16108	3.16952	3.17513	3.17877	3.18129	3.18353	3.18635	3.1876	3.18547	3.18133	3.17652	3.1724
Colotis danae	Male	UN	white	AR319_UN_H_white		2.43021	2.43299	2.43629	2.44021	2.44485	2.45028	2.45661	2.46382	2.47176	2.4803	2.48931	2.49867	2.50824	2.51847	2.5297	2.54168	2.55415	2.56685	2.57951	2.59188	2.6064	2.62454	2.64448	2.66446	2.68269	2.69738	2.70951	2.72115	2.73213	2.74232	2.75155	2.75967	2.76653	2.7717	2.77515	2.77739	2.77891	2.7802	2.78174	2.78228	2.78076	2.77799	2.77475	2.77185
Colotis danae	Male	UN	white	AR907_UN_H_white		2.75841	2.77111	2.78409	2.79747	2.81136	2.82588	2.84114	2.85714	2.87368	2.8906	2.90775	2.92496	2.94207	2.95964	2.97809	2.99711	3.01636	3.0355	3.05422	3.07217	3.09212	3.11573	3.14101	3.16596	3.1886	3.20692	3.22258	3.23816	3.25309	3.2668	3.27872	3.28827	3.2949	3.29762	3.29664	3.29312	3.28823	3.28314	3.27902	3.27402	3.26618	3.25652	3.24604	3.23578
Colotis danae	Male	UN	white	AR908_UN_H_white		2.52659	2.55888	2.59101	2.62309	2.65525	2.68762	2.7203	2.75339	2.7867	2.82004	2.85316	2.88587	2.91794	2.9498	2.98188	3.01392	3.04568	3.07689	3.10732	3.1367	3.16805	3.20308	3.23964	3.27559	3.30877	3.33702	3.36322	3.39073	3.41814	3.44407	3.46709	3.48581	3.49884	3.50324	3.49917	3.48985	3.47849	3.4683	3.46249	3.45579	3.44282	3.42658	3.41006	3.39628
Colotis danae	Male	UN	white	AT576_UN_H_white		3.15917	3.19856	3.23723	3.2753	3.31289	3.35013	3.38714	3.42392	3.4603	3.49608	3.53108	3.56511	3.598	3.63017	3.662	3.69325	3.72367	3.75301	3.78104	3.80751	3.83469	3.86398	3.89376	3.92241	3.94831	3.96985	3.98841	4.00607	4.02232	4.03664	4.04852	4.05743	4.06285	4.06152	4.0525	4.0388	4.02343	4.00938	3.99967	3.99047	3.97725	3.96197	3.94655	3.93294
Colotis danae	Male	UN	white	PV376_UN_H_white		2.46674	2.47351	2.48114	2.48979	2.49962	2.51079	2.52345	2.53761	2.55298	2.56934	2.58648	2.60418	2.62221	2.6414	2.6624	2.68469	2.70779	2.7312	2.75443	2.77698	2.80299	2.83495	2.86985	2.9047	2.93649	2.96222	2.98382	3.0049	3.02504	3.04381	3.06076	3.07546	3.08749	3.09579	3.1004	3.10247	3.10319	3.10371	3.10522	3.10495	3.10053	3.09367	3.08608	3.07948
Colotis danae	Male	UP	black	AR319_UP_F_black		1.9857	1.98012	1.97502	1.97044	1.9664	1.96293	1.96007	1.95783	1.95618	1.95507	1.95443	1.95421	1.95434	1.9549	1.95596	1.95751	1.95949	1.96189	1.96467	1.9678	1.97215	1.9782	1.98531	1.99282	2.0001	2.00649	2.01316	2.02126	2.03012	2.03908	2.04749	2.05467	2.05998	2.06419	2.06834	2.07221	2.07557	2.07817	2.0798	2.08042	2.08026	2.07943	2.07804	2.0762
Colotis danae	Male	UP	black	AR907_UP_F_black		2.14535	2.152	2.15865	2.16534	2.1721	2.17898	2.18599	2.19317	2.20045	2.20778	2.21507	2.22228	2.22933	2.23627	2.24317	2.25002	2.25681	2.26352	2.27015	2.27668	2.28399	2.29252	2.30164	2.31069	2.31903	2.32601	2.33203	2.33785	2.34333	2.34836	2.35279	2.35651	2.35939	2.36193	2.36449	2.36673	2.36833	2.36893	2.36821	2.36716	2.36659	2.36583	2.36423	2.36114
Colotis danae	Male	UP	black	AR908_UP_F_black		1.93444	1.95362	1.97224	1.99037	2.00808	2.02543	2.04248	2.05925	2.07565	2.09158	2.10694	2.1216	2.13549	2.14875	2.16159	2.17389	2.18557	2.19652	2.20666	2.21589	2.22535	2.23574	2.24622	2.25598	2.26421	2.27009	2.27417	2.27741	2.27965	2.28071	2.28043	2.27863	2.27514	2.26775	2.25565	2.24079	2.22513	2.2106	2.19916	2.18909	2.17776	2.16578	2.15374	2.14221
Colotis danae	Male	UP	black	AT576_UP_F_black		1.77787	1.78523	1.79262	1.8001	1.80773	1.81557	1.82368	1.83207	1.84065	1.84932	1.858	1.86659	1.875	1.88348	1.89224	1.90114	1.91003	1.91876	1.92718	1.93515	1.9442	1.95523	1.96712	1.97876	1.98903	1.99681	2.00367	2.01139	2.01917	2.02621	2.03173	2.03492	2.035	2.03087	2.02292	2.01255	2.00117	1.99019	1.98103	1.97072	1.95661	1.94056	1.92439	1.90995
Colotis danae	Male	UP	black	PV376_UP_F_black		2.25631	2.2579	2.25972	2.26181	2.26417	2.26682	2.26978	2.27305	2.2766	2.28039	2.28441	2.28862	2.29301	2.29759	2.3024	2.30743	2.31268	2.31815	2.32382	2.32968	2.33658	2.34492	2.35405	2.36332	2.37208	2.37967	2.38709	2.39541	2.40407	2.4125	2.42015	2.42644	2.43083	2.43384	2.43635	2.43836	2.43984	2.44076	2.44112	2.44114	2.44091	2.44025	2.43898	2.4369
Colotis danae	Male	UP	red	coldan_m_AR319_UP_F_red		13.7605	14.6049	15.4183	16.2011	16.9533	17.6754	18.3674	19.0289	19.6591	20.2582	20.826	21.3625	21.8678	22.3426	22.7873	23.2014	23.5846	23.9364	24.2562	24.5438	24.7931	25.0018	25.1749	25.3171	25.4333	25.5285	25.5648	25.5184	25.4149	25.28	25.1394	25.0188	24.9437	24.8679	24.7432	24.593	24.4406	24.3092	24.2221	24.1672	24.1166	24.0704	24.0283	23.9902
Colotis danae	Male	UP	red	coldan_m_AR907_UP_F_red		16.7907	18.0608	19.2922	20.4849	21.6392	22.7552	23.833	24.8724	25.8728	26.8342	27.7567	28.6402	29.4847	30.291	31.0595	31.7896	32.4811	33.1334	33.746	34.3185	34.8502	35.3413	35.7923	36.2039	36.5766	36.9111	37.195	37.4211	37.5981	37.7346	37.8392	37.9206	37.9874	38.0168	37.9899	37.9208	37.8238	37.713	37.6026	37.4609	37.2606	37.022	36.7655	36.5116
Colotis danae	Male	UP	red	coldan_m_AR908_UP_F_red		12.9195	14.2073	15.4536	16.6599	17.8279	18.9592	20.0555	21.1159	22.1375	23.1183	24.0566	24.9505	25.7982	26.6082	27.387	28.1291	28.8293	29.4823	30.0829	30.6258	31.1361	31.6311	32.0936	32.5065	32.8528	33.1151	33.2702	33.3211	33.2905	33.2009	33.0751	32.9356	32.8052	32.619	32.3238	31.9597	31.5667	31.1848	30.854	30.5258	30.1399	29.7195	29.2875	28.8669
Colotis danae	Male	UP	red	coldan_m_AT576_UP_F_red		12.8099	13.8052	14.7848	15.7518	16.7089	17.6592	18.6056	19.5473	20.4793	21.398	22.2995	23.1802	24.0365	24.8839	25.7345	26.5784	27.4062	28.208	28.9744	29.6956	30.4344	31.2302	32.0386	32.8151	33.5154	34.095	34.5681	34.9817	35.3398	35.6469	35.9073	36.1251	36.3047	36.3971	36.3757	36.2783	36.1426	36.0064	35.9075	35.7904	35.594	35.3476	35.0803	34.8216
Colotis danae	Male	UP	red	coldan_m_PV376_UP_F_red		14.5821	15.8235	17.0375	18.2261	19.3911	20.5345	21.6582	22.7615	23.841	24.8944	25.9194	26.9137	27.8751	28.8145	29.7399	30.6446	31.5216	32.3643	33.166	33.9198	34.6663	35.4317	36.187	36.9036	37.5525	38.105	38.5692	38.9748	39.3255	39.6252	39.8775	40.0863	40.2552	40.3597	40.3848	40.3483	40.2683	40.1626	40.0492	39.897	39.6749	39.4008	39.0925	38.7678
Colotis danae	Male	UP	white	AR319_UP_F_white		1.50299	1.50171	1.50125	1.50169	1.50311	1.50561	1.50927	1.51408	1.51989	1.5266	1.53407	1.5422	1.55086	1.56046	1.5713	1.58315	1.59579	1.60896	1.62245	1.63601	1.652	1.67179	1.69364	1.71583	1.73664	1.75435	1.77079	1.78839	1.80637	1.82391	1.84023	1.85451	1.86597	1.87496	1.88252	1.88888	1.89425	1.89887	1.90294	1.90558	1.90618	1.90538	1.90384	1.90219
Colotis danae	Male	UP	white	AR907_UP_F_white		1.58089	1.58245	1.58454	1.5872	1.59048	1.59442	1.59906	1.60437	1.61027	1.61671	1.62364	1.63104	1.63884	1.64731	1.65662	1.66661	1.67715	1.68808	1.69925	1.71052	1.72365	1.73961	1.75707	1.77469	1.79111	1.80501	1.81713	1.82902	1.84054	1.85154	1.86186	1.87135	1.87987	1.88777	1.89547	1.90293	1.91009	1.9169	1.92332	1.92912	1.93419	1.9386	1.94245	1.94584
Colotis danae	Male	UP	white	AR908_UP_F_white		1.1822	1.18911	1.19613	1.20334	1.21084	1.21872	1.22708	1.23595	1.24522	1.25472	1.26428	1.27375	1.28297	1.29222	1.3018	1.31154	1.32129	1.33088	1.34015	1.34893	1.3594	1.37279	1.38756	1.40213	1.41493	1.42442	1.43203	1.43985	1.44734	1.45391	1.459	1.46205	1.4625	1.45753	1.44651	1.43204	1.41677	1.40333	1.39435	1.38674	1.37662	1.36541	1.35454	1.34543
Colotis danae	Male	UP	white	AT576_UP_F_white		1.44963	1.45984	1.46991	1.4799	1.48991	1.50001	1.5103	1.52077	1.53132	1.54179	1.55206	1.56199	1.57143	1.58059	1.58966	1.59855	1.60718	1.61547	1.62331	1.63062	1.6393	1.65039	1.66249	1.67423	1.6842	1.69104	1.69569	1.6998	1.70305	1.70513	1.7057	1.70445	1.70105	1.69303	1.67969	1.66331	1.64618	1.63058	1.61881	1.60799	1.59469	1.58036	1.56645	1.55441
Colotis danae	Male	UP	white	PV376_UP_F_white		1.29699	1.29096	1.28571	1.28128	1.27773	1.27511	1.27346	1.27277	1.27294	1.2739	1.2756	1.27797	1.28096	1.28486	1.28988	1.29584	1.30258	1.30992	1.31767	1.32567	1.33587	1.34938	1.36472	1.38041	1.39498	1.40694	1.41798	1.43024	1.44293	1.45528	1.4665	1.4758	1.48241	1.48661	1.48945	1.49132	1.49263	1.49376	1.4951	1.49512	1.49272	1.48889	1.48465	1.481
Colotis danae	Male	UP	black	AR319_UP_H_black		1.44186	1.4237	1.40636	1.38986	1.37419	1.35938	1.34542	1.33231	1.32005	1.30861	1.29798	1.28816	1.27913	1.2709	1.26348	1.25688	1.25109	1.2461	1.24192	1.23855	1.23668	1.23665	1.23789	1.23985	1.24197	1.24369	1.24624	1.25072	1.25639	1.26249	1.26828	1.27302	1.27596	1.27853	1.28221	1.28634	1.29026	1.2933	1.29481	1.29562	1.29673	1.29773	1.29818	1.29767
Colotis danae	Male	UP	black	AR907_UP_H_black		1.39585	1.38664	1.37785	1.36948	1.36149	1.35389	1.34666	1.33979	1.33331	1.32724	1.32159	1.31637	1.31159	1.30713	1.30291	1.299	1.29552	1.29252	1.29012	1.28839	1.28771	1.28818	1.28946	1.2912	1.29308	1.29475	1.29665	1.29927	1.30235	1.30563	1.30884	1.31174	1.31404	1.31707	1.32178	1.32732	1.33288	1.33764	1.34077	1.3433	1.34644	1.34964	1.35233	1.35396
Colotis danae	Male	UP	black	AR908_UP_H_black		1.88044	1.88317	1.88595	1.88884	1.89192	1.89527	1.89896	1.903	1.90725	1.91162	1.91599	1.92024	1.92426	1.9283	1.93257	1.93695	1.94129	1.94546	1.94934	1.95277	1.95724	1.96359	1.97078	1.97776	1.98349	1.98691	1.98942	1.99261	1.99577	1.99819	1.99914	1.99793	1.99382	1.98537	1.97269	1.95742	1.94119	1.92565	1.91243	1.89932	1.8838	1.86711	1.85046	1.83507
Colotis danae	Male	UP	black	AT576_UP_H_black		1.68882	1.68929	1.6899	1.69068	1.6917	1.69299	1.69461	1.69661	1.69893	1.70147	1.70413	1.7068	1.70938	1.71196	1.7147	1.71753	1.72042	1.72332	1.72619	1.72898	1.73335	1.74015	1.74817	1.75619	1.76297	1.76729	1.77055	1.77451	1.77854	1.782	1.78423	1.78459	1.78245	1.77618	1.76574	1.7529	1.73941	1.72703	1.7175	1.70858	1.69756	1.68551	1.67352	1.66265
Colotis danae	Male	UP	black	PV376_UP_H_black		1.4197	1.41045	1.40176	1.39368	1.3863	1.37969	1.37391	1.36898	1.36477	1.36118	1.3581	1.35542	1.35304	1.35119	1.35011	1.34966	1.34971	1.3501	1.3507	1.35138	1.35365	1.35843	1.3646	1.37109	1.37679	1.38062	1.38289	1.38472	1.38619	1.38741	1.38846	1.38944	1.39044	1.39068	1.38973	1.38814	1.38647	1.38529	1.38517	1.38675	1.38979	1.3935	1.39708	1.39973
Colotis danae	Male	UP	white	AR319_UP_H_white		1.26495	1.26132	1.25833	1.25606	1.25457	1.25396	1.25429	1.25556	1.25764	1.26044	1.26383	1.26772	1.272	1.27702	1.28304	1.28988	1.29733	1.30517	1.31321	1.32123	1.33122	1.34432	1.3591	1.37412	1.38795	1.39915	1.40913	1.41985	1.43074	1.4412	1.45066	1.45853	1.46423	1.46755	1.46904	1.46928	1.46883	1.46825	1.46812	1.46771	1.46612	1.46368	1.46073	1.45758
Colotis danae	Male	UP	white	AR907_UP_H_white		1.56402	1.56263	1.56198	1.56217	1.56329	1.56543	1.56868	1.57305	1.57838	1.58455	1.59142	1.59886	1.60673	1.6154	1.62521	1.63592	1.64733	1.6592	1.67132	1.68347	1.69819	1.71694	1.73785	1.75905	1.77866	1.79481	1.80927	1.82458	1.84004	1.85493	1.86856	1.88022	1.88919	1.89517	1.89877	1.90072	1.90174	1.90256	1.90389	1.90463	1.90357	1.90131	1.89845	1.8956
Colotis danae	Male	UP	white	AR908_UP_H_white		1.25235	1.25603	1.26003	1.26448	1.26951	1.27524	1.28181	1.28922	1.29726	1.30575	1.3145	1.32333	1.33204	1.3412	1.3513	1.36199	1.37292	1.38377	1.39418	1.40381	1.41566	1.43152	1.44923	1.46666	1.48166	1.4921	1.49904	1.50494	1.50969	1.51318	1.51533	1.51603	1.51519	1.5098	1.49862	1.48418	1.469	1.45562	1.44654	1.43873	1.42838	1.41694	1.40586	1.39658
Colotis danae	Male	UP	white	AT576_UP_H_white		1.25018	1.26503	1.27966	1.29416	1.30864	1.32319	1.33791	1.35282	1.36775	1.38257	1.39711	1.41122	1.42476	1.43811	1.45163	1.46508	1.47823	1.49085	1.5027	1.51355	1.5255	1.53979	1.55495	1.56949	1.58192	1.59077	1.59674	1.6015	1.60499	1.60716	1.60796	1.60732	1.60518	1.59846	1.58581	1.56981	1.55304	1.53808	1.52751	1.51804	1.50575	1.49228	1.47926	1.46831
Colotis danae	Male	UP	white	PV376_UP_H_white		1.54376	1.54374	1.54424	1.54538	1.54726	1.55	1.55373	1.55841	1.56384	1.56988	1.57637	1.58315	1.59009	1.59768	1.60636	1.61581	1.62573	1.63579	1.6457	1.65513	1.66654	1.68141	1.69798	1.71453	1.72931	1.74057	1.74883	1.75583	1.76176	1.76677	1.77102	1.77468	1.77791	1.7792	1.77774	1.77469	1.77126	1.76861	1.76794	1.76888	1.7701	1.77138	1.77249	1.77318
Colotis danae	Male	UP	yellow	AY861_UN_H_yellow		1.66485	1.66433	1.66446	1.66534	1.66705	1.66966	1.67327	1.67791	1.68348	1.68983	1.69682	1.70431	1.71215	1.72083	1.73073	1.74157	1.75305	1.76486	1.77673	1.78835	1.80283	1.82195	1.84342	1.86496	1.8843	1.89915	1.91275	1.92878	1.94568	1.96186	1.97573	1.98573	1.99028	1.98803	1.9801	1.96856	1.95551	1.94302	1.93317	1.92065	1.90103	1.87774	1.85421	1.83387
Colotis danae	Male	UP	black	AB773_UP_F_black		1.19742	1.19734	1.19746	1.19776	1.19825	1.19895	1.19985	1.201	1.20241	1.20406	1.2059	1.20792	1.21008	1.21246	1.21513	1.21804	1.22114	1.22438	1.22772	1.2311	1.23536	1.24095	1.24725	1.25363	1.25946	1.26412	1.26899	1.27535	1.28244	1.28951	1.29579	1.30052	1.30295	1.30273	1.3005	1.29699	1.29293	1.28902	1.28601	1.28139	1.27334	1.26356	1.25375	1.24561
Colotis danae	Male	UP	black	AB774_UP_F_black		1.80577	1.79131	1.77772	1.76513	1.75367	1.74347	1.73467	1.7273	1.72118	1.71608	1.71181	1.70814	1.70486	1.70269	1.70219	1.70294	1.70452	1.7065	1.70846	1.70998	1.71466	1.72468	1.73747	1.75044	1.76104	1.76669	1.76867	1.76994	1.77045	1.77018	1.76908	1.76711	1.76423	1.75859	1.74934	1.73795	1.72587	1.71457	1.70551	1.69492	1.67969	1.66222	1.64494	1.63026
Colotis danae	Male	UP	black	AB819_UP_F_black		2.02813	2.00906	1.99086	1.97371	1.95775	1.94315	1.93007	1.9185	1.9082	1.89893	1.89046	1.88257	1.87502	1.86859	1.8639	1.86049	1.85789	1.85566	1.85331	1.8504	1.85057	1.85605	1.86426	1.8726	1.87849	1.87934	1.87598	1.87116	1.86512	1.8581	1.85033	1.84207	1.83355	1.82244	1.80739	1.79011	1.77229	1.75565	1.74188	1.72815	1.71154	1.69369	1.67622	1.66076
Colotis danae	Male	UP	black	AB881_UP_F_black		1.61045	1.60577	1.60134	1.59716	1.59323	1.58953	1.58606	1.5829	1.58009	1.57762	1.57543	1.57351	1.57181	1.57033	1.56907	1.56806	1.5673	1.56679	1.56656	1.5666	1.56766	1.5701	1.57334	1.57685	1.58006	1.58241	1.58604	1.59259	1.60072	1.60908	1.61636	1.6212	1.62228	1.6195	1.61423	1.60731	1.5996	1.59193	1.58516	1.57647	1.56373	1.54882	1.53361	1.51998
Colotis danae	Male	UP	black	AK713_UP_F_black		1.56217	1.56268	1.56301	1.56313	1.56298	1.56252	1.56172	1.5606	1.55927	1.55776	1.55613	1.5544	1.55261	1.55053	1.548	1.54514	1.54212	1.53906	1.53612	1.53344	1.52967	1.52405	1.51759	1.51128	1.50614	1.50319	1.50239	1.50288	1.50438	1.5066	1.50925	1.51205	1.51472	1.51875	1.52502	1.53231	1.53942	1.54513	1.54824	1.54987	1.55175	1.55354	1.5549	1.5555
Colotis danae	Male	UP	black	AT320_UP_F_black		1.59086	1.59842	1.60564	1.61248	1.6189	1.62485	1.6303	1.63525	1.63978	1.64395	1.6478	1.65141	1.65481	1.65773	1.65994	1.66162	1.66297	1.66415	1.66534	1.66673	1.66676	1.66455	1.66121	1.65789	1.65572	1.65584	1.65719	1.65825	1.65938	1.66096	1.66338	1.66701	1.67223	1.67999	1.69028	1.70199	1.71405	1.72536	1.73483	1.74498	1.75801	1.77238	1.78655	1.79898
Colotis danae	Male	UP	black	AY861_UP_F_black		1.94604	1.95608	1.96581	1.97519	1.9842	1.99281	2.00099	2.00878	2.01626	2.02342	2.03029	2.03687	2.04317	2.04899	2.05418	2.05889	2.06327	2.06745	2.07157	2.07578	2.08024	2.0849	2.08959	2.09412	2.09831	2.10199	2.10624	2.11178	2.11785	2.12368	2.1285	2.13155	2.13206	2.13007	2.12647	2.12174	2.11635	2.1108	2.10557	2.09869	2.08882	2.07734	2.06565	2.05514
Colotis danae	Male	UP	orange	AB773_UP_F_orange		11.3877	11.8935	12.3772	12.8377	13.2744	13.6862	14.0724	14.4329	14.7693	15.0826	15.3741	15.6449	15.8962	16.1232	16.3222	16.4963	16.6483	16.7811	16.8978	17.0012	17.0682	17.0851	17.0685	17.0349	17.0012	16.984	16.9624	16.9107	16.8388	16.7562	16.6726	16.5976	16.541	16.4961	16.4498	16.4017	16.3518	16.2995	16.2449	16.1977	16.1627	16.1318	16.0968	16.0495
Colotis danae	Male	UP	orange	AB774_UP_F_orange		14.7293	15.2912	15.8245	16.3284	16.8022	17.2449	17.6559	18.035	18.3835	18.7025	18.9933	19.2569	19.4945	19.7015	19.8742	20.0157	20.1287	20.2161	20.2807	20.3254	20.3246	20.2634	20.1605	20.0346	19.9045	19.7889	19.6523	19.4596	19.2306	18.9849	18.7421	18.5218	18.3439	18.1792	17.9938	17.8003	17.6108	17.4378	17.2937	17.1741	17.0654	16.9656	16.8729	16.7852
Colotis danae	Male	UP	orange	AB819_UP_F_orange		10.122	10.6257	11.1053	11.5599	11.9884	12.3899	12.7633	13.1086	13.4274	13.7212	13.9912	14.239	14.4659	14.6664	14.8361	14.9786	15.0972	15.1954	15.2765	15.3441	15.3693	15.3353	15.2629	15.1728	15.0859	15.0232	14.9531	14.841	14.7028	14.5545	14.4119	14.291	14.2076	14.1474	14.087	14.0289	13.9755	13.9294	13.893	13.875	13.8769	13.8906	13.9078	13.9202
Colotis danae	Male	UP	orange	AB881_UP_F_orange		9.60703	9.80854	10.0033	10.191	10.3714	10.5442	10.709	10.8661	11.0158	11.1587	11.295	11.4249	11.549	11.6652	11.7723	11.8714	11.9638	12.0505	12.1328	12.2119	12.281	12.3358	12.3812	12.4219	12.4626	12.5081	12.5542	12.5944	12.6301	12.6629	12.6942	12.7256	12.7583	12.7899	12.8175	12.8425	12.8663	12.8904	12.9162	12.9465	12.9811	13.0169	13.0511	13.0804
Colotis danae	Male	UP	orange	AK713_UP_F_orange		5.48786	5.76512	6.03098	6.28526	6.52777	6.75832	6.97674	7.18304	7.37752	7.56042	7.73199	7.89247	8.04211	8.17973	8.30447	8.41706	8.51823	8.60869	8.68919	8.76044	8.81618	8.85273	8.87471	8.88673	8.89341	8.89935	8.89642	8.87631	8.8434	8.80206	8.75666	8.71157	8.67116	8.62683	8.57005	8.50534	8.43719	8.37012	8.30863	8.24771	8.18085	8.11033	8.03846	7.96751
Colotis danae	Male	UP	orange	AT320_UP_F_orange		3.14095	3.16594	3.19048	3.21447	3.23785	3.26052	3.28242	3.30355	3.32405	3.34403	3.3636	3.38286	3.40191	3.42033	3.43778	3.45454	3.47085	3.48698	3.50319	3.51974	3.53417	3.54506	3.5542	3.56342	3.57452	3.5893	3.60712	3.62603	3.64593	3.66671	3.68828	3.71052	3.73333	3.75987	3.79161	3.82586	3.85994	3.89118	3.91691	3.93993	3.9642	3.98866	4.01229	4.03405
Colotis danae	Male	UP	orange	AY861_UP_F_orange		11.7283	12.203	12.6623	13.1057	13.5328	13.9431	14.3362	14.712	15.0712	15.4146	15.7427	16.0564	16.3561	16.6395	16.9045	17.1528	17.3857	17.605	17.8119	18.0082	18.1809	18.3223	18.4418	18.5487	18.6524	18.7622	18.8665	18.951	19.021	19.082	19.1394	19.1984	19.2645	19.3378	19.4125	19.4853	19.553	19.6124	19.66	19.7111	19.7756	19.8422	19.8999	19.9372
Colotis danae	Male	UP	black	AB773_UP_H_black		2.05918	2.04662	2.03475	2.02358	2.01312	2.00338	1.99438	1.98616	1.97873	1.97204	1.96605	1.96072	1.95601	1.95201	1.9488	1.94632	1.94453	1.94337	1.94279	1.94274	1.94448	1.94867	1.95436	1.96058	1.96637	1.97077	1.9761	1.98442	1.99438	2.00464	2.01383	2.02062	2.02364	2.02281	2.01954	2.01473	2.00927	2.00406	1.99999	1.99433	1.98494	1.97365	1.96228	1.95265
Colotis danae	Male	UP	black	AB774_UP_H_black		3.5966	3.57763	3.55957	3.54258	3.52679	3.51236	3.49945	3.48806	3.47794	3.46887	3.46064	3.45302	3.44579	3.4397	3.43534	3.43227	3.43005	3.42824	3.42639	3.42406	3.42469	3.43038	3.4387	3.44725	3.4536	3.45532	3.45265	3.44787	3.44161	3.4345	3.42718	3.42029	3.41444	3.40753	3.39786	3.3867	3.37533	3.36503	3.35707	3.34985	3.34138	3.33245	3.32381	3.31624
Colotis danae	Male	UP	black	AB819_UP_H_black		1.30123	1.28867	1.27691	1.2661	1.25639	1.24794	1.24091	1.23531	1.23091	1.22745	1.22471	1.22244	1.22043	1.2194	1.21997	1.22171	1.22416	1.22689	1.22945	1.2314	1.23639	1.24665	1.25959	1.27262	1.28315	1.28859	1.28967	1.28907	1.28713	1.28418	1.28057	1.27663	1.27269	1.26646	1.25645	1.24425	1.23146	1.21967	1.21045	1.20114	1.18904	1.17572	1.16271	1.15158
Colotis danae	Male	UP	black	AB881_UP_H_black		2.30683	2.28973	2.27338	2.25784	2.24318	2.22944	2.21668	2.20497	2.19424	2.18438	2.17526	2.16676	2.15876	2.15149	2.14515	2.13962	2.13479	2.13052	2.12671	2.12322	2.12198	2.12404	2.128	2.13247	2.13606	2.13737	2.13872	2.14253	2.14757	2.15262	2.15645	2.15783	2.15554	2.14844	2.1373	2.12377	2.10952	2.09619	2.08543	2.07397	2.05876	2.04177	2.025	2.01041
Colotis danae	Male	UP	black	AK713_UP_H_black		3.03919	3.04839	3.05719	3.06557	3.07351	3.08098	3.08796	3.0945	3.10066	3.10644	3.11184	3.11685	3.12148	3.12547	3.12867	3.13125	3.13338	3.13524	3.13698	3.13879	3.13993	3.13994	3.13935	3.13868	3.13848	3.13929	3.14069	3.14203	3.14338	3.14485	3.14655	3.14857	3.151	3.15429	3.15846	3.16301	3.16743	3.17122	3.17386	3.17703	3.18197	3.18753	3.1926	3.19604
Colotis danae	Male	UP	black	AT320_UP_H_black		2.23322	2.24353	2.25378	2.26403	2.27429	2.28459	2.29497	2.30545	2.31597	2.3265	2.33697	2.34733	2.35753	2.36764	2.37777	2.38787	2.39788	2.40777	2.41747	2.42695	2.4366	2.44668	2.45693	2.4671	2.47694	2.48618	2.49448	2.50187	2.50871	2.51534	2.52211	2.52938	2.53748	2.54652	2.55613	2.56591	2.57546	2.58438	2.59228	2.60021	2.60905	2.61814	2.62681	2.6344
Colotis danae	Male	UP	black	AY861_UP_H_black		1.87725	1.86779	1.85888	1.85055	1.84282	1.83571	1.82925	1.82347	1.81835	1.81384	1.80989	1.80644	1.80345	1.8011	1.79955	1.79867	1.79835	1.79846	1.79889	1.79952	1.8014	1.80515	1.81001	1.81521	1.82001	1.82365	1.82772	1.83375	1.84085	1.84814	1.85476	1.85983	1.86246	1.86261	1.86116	1.85866	1.85563	1.85262	1.85016	1.84616	1.83912	1.83053	1.82186	1.81458
Colotis danae	Male	UP	orange	AB773_UP_H_orange		4.33494	4.46147	4.58207	4.6966	4.80488	4.90676	5.00206	5.09088	5.17351	5.25014	5.32094	5.38608	5.44575	5.49897	5.54504	5.58457	5.61816	5.64644	5.67	5.68945	5.70082	5.70163	5.69476	5.6831	5.66952	5.65691	5.64184	5.62001	5.59296	5.56224	5.52939	5.49598	5.46353	5.42775	5.38504	5.33805	5.28938	5.24168	5.19758	5.15404	5.10718	5.05831	5.00878	4.9599
Colotis danae	Male	UP	orange	AB774_UP_H_orange		8.89525	9.32905	9.74942	10.1564	10.5501	10.9305	11.2977	11.6515	11.9917	12.3184	12.6316	12.9312	13.2174	13.4904	13.7505	13.9973	14.2308	14.4506	14.6566	14.8485	15.0248	15.1848	15.33	15.4615	15.5808	15.6891	15.7778	15.8412	15.8851	15.9154	15.938	15.9589	15.9839	16.008	16.0229	16.0289	16.0265	16.0162	15.9984	15.9774	15.9546	15.9264	15.8893	15.8397
Colotis danae	Male	UP	orange	AB819_UP_H_orange		6.2497	6.40728	6.55787	6.70135	6.83759	6.96646	7.08783	7.20171	7.30833	7.40784	7.50039	7.58615	7.66528	7.73689	7.80034	7.85621	7.90506	7.94746	7.98397	8.01516	8.03691	8.04672	8.04765	8.04271	8.03495	8.02739	8.01183	7.98134	7.94087	7.89535	7.84973	7.80896	7.77797	7.74922	7.71407	7.67578	7.63761	7.60284	7.57473	7.55242	7.53234	7.51372	7.49578	7.47776
Colotis danae	Male	UP	orange	AB881_UP_H_orange		5.44125	5.61754	5.78389	5.93995	6.08536	6.21978	6.34285	6.45466	6.55581	6.64675	6.72791	6.79973	6.86264	6.91459	6.95407	6.98237	7.00074	7.01046	7.0128	7.00904	6.99027	6.95103	6.89774	6.83682	6.7747	6.71781	6.65694	6.58167	6.49655	6.40613	6.31495	6.22758	6.14855	6.06959	5.98218	5.89054	5.79887	5.71138	5.63229	5.55715	5.4799	5.40231	5.32617	5.25324
Colotis danae	Male	UP	orange	AK713_UP_H_orange		3.06735	3.104	3.13989	3.17507	3.20959	3.2435	3.27685	3.30964	3.34182	3.3733	3.40399	3.43382	3.4627	3.49077	3.51818	3.54485	3.57071	3.59566	3.61965	3.64258	3.66503	3.68737	3.70924	3.73027	3.7501	3.76836	3.78528	3.80129	3.81634	3.83037	3.84332	3.85514	3.86577	3.87632	3.88725	3.89756	3.90623	3.91225	3.91462	3.91514	3.91566	3.91522	3.91286	3.90762
Colotis danae	Male	UP	orange	AT320_UP_H_orange		2.46925	2.48536	2.50144	2.51747	2.53341	2.54924	2.56495	2.58053	2.59601	2.61143	2.62681	2.6422	2.65762	2.67288	2.68787	2.7027	2.71749	2.73235	2.7474	2.76276	2.7779	2.79245	2.80678	2.82126	2.83625	2.85213	2.86858	2.88512	2.90181	2.91872	2.93591	2.95346	2.97142	2.9926	3.01817	3.04574	3.07293	3.09736	3.11664	3.1336	3.15184	3.17011	3.18717	3.2018
Colotis danae	Male	UP	orange	AY861_UP_H_orange		3.59422	3.70473	3.81232	3.91707	4.01904	4.11827	4.21484	4.30879	4.40006	4.48852	4.57406	4.65658	4.73596	4.81249	4.88642	4.9576	5.02583	5.09094	5.15276	5.2111	5.26786	5.32413	5.37856	5.42977	5.47641	5.51711	5.55301	5.58593	5.6155	5.64137	5.66316	5.68053	5.6931	5.69771	5.69329	5.6827	5.66878	5.6544	5.64239	5.62928	5.6107	5.58819	5.56325	5.53742
Colotis danae	Male	UP	yellow	AB773_UP_H_yellow		3.05578	3.07672	3.1006	3.12753	3.15761	3.19094	3.22763	3.26775	3.31121	3.3578	3.40734	3.45962	3.51447	3.57253	3.63433	3.69947	3.76755	3.83815	3.91089	3.98537	4.0669	4.15842	4.25594	4.35544	4.45294	4.54442	4.63961	4.74708	4.8611	4.97594	5.08587	5.18515	5.26807	5.34139	5.41426	5.48458	5.55022	5.60907	5.659	5.69708	5.72398	5.74297	5.75731	5.77027
Colotis danae	Male	UP	yellow	AB774_UP_H_yellow		5.52911	5.66158	5.79238	5.92182	6.05017	6.17774	6.30481	6.4314	6.55704	6.6813	6.80375	6.92399	7.04158	7.15802	7.27449	7.3901	7.50393	7.6151	7.72269	7.82582	7.93137	8.04359	8.15757	8.2684	8.37119	8.46102	8.53957	8.61205	8.67891	8.74059	8.7975	8.85011	8.89882	8.93932	8.96907	8.99128	9.00914	9.02583	9.04455	9.06018	9.06735	9.06883	9.06743	9.06591
Colotis danae	Male	UP	yellow	AB819_UP_H_yellow		6.09194	6.17519	6.26	6.34683	6.43612	6.52831	6.62385	6.72275	6.8243	6.92786	7.03278	7.13842	7.24412	7.35214	7.46424	7.57908	7.69531	7.8116	7.9266	8.03897	8.1597	8.29541	8.43823	8.58031	8.71375	8.8307	8.93785	9.04563	9.15174	9.25391	9.34984	9.43724	9.51384	9.57789	9.63095	9.67566	9.71471	9.75073	9.78641	9.81596	9.83428	9.84496	9.85163	9.85789
Colotis danae	Male	UP	yellow	AB881_UP_H_yellow		5.20806	5.29424	5.38237	5.47269	5.56541	5.66074	5.75892	5.86002	5.96373	6.06968	6.17752	6.28689	6.39741	6.5102	6.62618	6.74468	6.86503	6.98658	7.10866	7.23061	7.36013	7.50157	7.64925	7.79748	7.94059	8.07288	8.20437	8.34522	8.49001	8.63333	8.76974	8.89383	9.00017	9.09356	9.18195	9.26462	9.34084	9.40991	9.4711	9.52231	9.56325	9.59589	9.62223	9.64426
Colotis danae	Male	UP	yellow	AK713_UP_H_yellow		3.25592	3.30554	3.35705	3.41057	3.46624	3.52421	3.58461	3.64746	3.71255	3.77966	3.8486	3.91915	3.9911	4.06517	4.14191	4.22091	4.30173	4.38396	4.46716	4.55091	4.63964	4.73589	4.83639	4.93789	5.03713	5.13084	5.22568	5.32795	5.43385	5.53958	5.64134	5.73533	5.81774	5.89576	5.97662	6.0566	6.13202	6.19916	6.25432	6.29905	6.33766	6.37058	6.39825	6.4211
Colotis danae	Male	UP	yellow	AT320_UP_H_yellow		5.99006	6.02138	6.05563	6.09292	6.13336	6.17704	6.22409	6.2745	6.32813	6.3848	6.44437	6.50665	6.57151	6.63956	6.71127	6.78629	6.86422	6.9447	7.02734	7.11177	7.20242	7.30177	7.40651	7.51332	7.6189	7.71994	7.8228	7.93368	8.04903	8.16529	8.2789	8.38633	8.48401	8.57992	8.68142	8.78403	8.88329	8.97473	9.05388	9.1232	9.18806	9.24838	9.30409	9.3551
Colotis danae	Male	UP	yellow	AY861_UP_H_yellow		2.72145	2.74308	2.76809	2.79664	2.8289	2.86501	2.90514	2.9494	2.99758	3.04942	3.10463	3.16293	3.22404	3.28899	3.35856	3.43212	3.50906	3.58875	3.67057	3.75391	3.8455	3.94918	4.05996	4.17285	4.28285	4.38497	4.4898	4.60727	4.73137	4.8561	4.97547	5.08348	5.17413	5.25362	5.33115	5.40516	5.47412	5.53648	5.59069	5.63257	5.6616	5.68176	5.697	5.71131
Delias descombesi	Female	UN	black	AC580_UN_F_black		2.02383	2.01156	2.00014	1.98957	1.97984	1.97096	1.96292	1.95578	1.9496	1.94435	1.93999	1.93647	1.93377	1.93183	1.93065	1.93025	1.93067	1.93194	1.93411	1.93719	1.9401	1.94232	1.94475	1.94831	1.95391	1.96245	1.97353	1.98619	2.00052	2.0166	2.03455	2.05444	2.07636	2.10298	2.13512	2.17021	2.20562	2.23877	2.26705	2.29775	2.33666	2.37894	2.41973	2.45418
Delias descombesi	Female	UN	black	AH721_UN_F_black		2.5884	2.57763	2.5669	2.55617	2.54541	2.53458	2.52366	2.51273	2.5019	2.49119	2.4806	2.47013	2.4598	2.44969	2.43983	2.43014	2.42056	2.41101	2.40142	2.3917	2.38159	2.37103	2.36027	2.34955	2.33914	2.32927	2.32087	2.31432	2.30908	2.30459	2.30031	2.29569	2.29019	2.2838	2.27694	2.26962	2.2619	2.25379	2.24534	2.23493	2.2218	2.20722	2.19249	2.1789
Delias descombesi	Female	UN	black	AH747_UN_F_black		2.57762	2.58452	2.5912	2.59759	2.60366	2.60937	2.61465	2.61961	2.62434	2.62886	2.63319	2.63734	2.64133	2.64488	2.64784	2.65037	2.65267	2.6549	2.65725	2.6599	2.66302	2.66654	2.67029	2.67409	2.67774	2.68108	2.68386	2.68612	2.68813	2.69016	2.69247	2.69532	2.69898	2.70441	2.71174	2.72	2.72819	2.73531	2.74037	2.7432	2.74458	2.745	2.74495	2.74491
Delias descombesi	Female	UN	black	AH749_UN_F_black		1.85891	1.82964	1.80151	1.77448	1.74849	1.72348	1.6994	1.67639	1.65463	1.6341	1.61481	1.59674	1.57988	1.56401	1.54897	1.53493	1.52203	1.51042	1.50027	1.49171	1.48517	1.48071	1.47797	1.47662	1.47629	1.47664	1.48007	1.48819	1.49948	1.51241	1.52546	1.5371	1.54579	1.55503	1.56788	1.5822	1.59585	1.60669	1.61256	1.61412	1.61365	1.61147	1.60791	1.6033
Delias descombesi	Female	UN	black	AH752_UN_F_black		2.63458	2.60823	2.58309	2.55933	2.53715	2.51672	2.49822	2.48167	2.46678	2.45328	2.44093	2.42945	2.41859	2.40932	2.4024	2.39724	2.39324	2.3898	2.38635	2.38227	2.38208	2.38855	2.39845	2.40857	2.41567	2.41653	2.41223	2.40618	2.39875	2.39028	2.38112	2.37162	2.36213	2.35005	2.33377	2.31514	2.29598	2.27814	2.26346	2.2497	2.23404	2.21745	2.20088	2.18529
Delias descombesi	Female	UN	black	AH755_UN_F_black		4.43285	4.40222	4.37247	4.34362	4.31567	4.28865	4.26256	4.23748	4.21345	4.19038	4.1682	4.14683	4.1262	4.10617	4.0867	4.0679	4.04991	4.03281	4.01673	4.00178	3.98895	3.97866	3.97014	3.96261	3.95531	3.94746	3.94109	3.93788	3.93661	3.93601	3.93485	3.93188	3.92585	3.9163	3.90431	3.89101	3.87754	3.86502	3.85457	3.84571	3.83711	3.82868	3.82031	3.81189
Delias descombesi	Female	UN	black	AH811_UN_F_black		3.25036	3.22658	3.20378	3.18211	3.16176	3.1429	3.12571	3.11015	3.09591	3.08274	3.07042	3.05871	3.04738	3.0372	3.02879	3.02169	3.01547	3.00967	3.00383	2.99753	2.9944	2.99669	3.00177	3.00705	3.00991	3.00774	3.00062	2.99084	2.97916	2.96632	2.95307	2.94017	2.92836	2.91496	2.89796	2.87913	2.86023	2.84301	2.82924	2.818	2.80726	2.79704	2.78742	2.77843
Delias descombesi	Female	UN	black	AH874_UN_F_black		2.12105	2.11513	2.10959	2.10441	2.0996	2.09514	2.09101	2.08722	2.08381	2.08079	2.07818	2.07599	2.07424	2.07302	2.07236	2.07221	2.07249	2.07315	2.07412	2.07533	2.07777	2.08191	2.08699	2.09225	2.0969	2.10018	2.10387	2.10956	2.11627	2.12298	2.12869	2.1324	2.1331	2.13214	2.13128	2.13006	2.12807	2.12487	2.12003	2.11112	2.09743	2.08105	2.06408	2.0486
Delias descombesi	Female	UN	black	AH878_UN_F_black		1.55211	1.55607	1.55987	1.56351	1.56697	1.57026	1.57336	1.57632	1.57917	1.58189	1.58449	1.58695	1.58925	1.59144	1.59353	1.59549	1.59731	1.59895	1.60041	1.60165	1.60263	1.60334	1.60385	1.60423	1.60454	1.60485	1.606	1.60843	1.61156	1.61483	1.61767	1.61949	1.61974	1.61831	1.61568	1.61216	1.60803	1.60359	1.59914	1.59197	1.58063	1.56731	1.55419	1.54347
Delias descombesi	Female	UN	black	AH879_UN_F_black		1.58391	1.55235	1.52256	1.49456	1.4684	1.44409	1.42169	1.40124	1.3827	1.36601	1.35108	1.33782	1.32616	1.31641	1.30881	1.30318	1.29933	1.2971	1.29628	1.29671	1.302	1.31402	1.33002	1.34726	1.36298	1.37441	1.38437	1.39677	1.41051	1.42449	1.43761	1.44877	1.45687	1.46465	1.47457	1.48509	1.49468	1.50183	1.50499	1.50328	1.49758	1.4891	1.47901	1.46849
Delias descombesi	Female	UN	white	AC580_UN_F_white		9.57158	9.79542	10.0324	10.2833	10.5487	10.8292	11.1255	11.4378	11.7649	12.106	12.46	12.826	13.2031	13.5952	14.0052	14.4309	14.8696	15.319	15.7767	16.2402	16.7316	17.2638	17.8205	18.3856	18.9429	19.4762	20.0115	20.5767	21.1584	21.7429	22.3169	22.8669	23.3793	23.8725	24.3693	24.8623	25.3442	25.8079	26.246	26.6596	27.0557	27.4366	27.8041	28.1605
Delias descombesi	Female	UN	white	AH721_UN_F_white		9.82307	9.91802	10.0187	10.1252	10.2377	10.3564	10.4814	10.6128	10.7502	10.8934	11.0423	11.1966	11.3561	11.5219	11.6951	11.8747	12.0601	12.2505	12.4452	12.6435	12.8515	13.0727	13.3028	13.5372	13.7713	14.0008	14.229	14.4617	14.6981	14.9373	15.1782	15.4199	15.6615	15.9075	16.1608	16.4183	16.6769	16.9333	17.1845	17.4334	17.6839	17.935	18.1854	18.434
Delias descombesi	Female	UN	white	AH747_UN_F_white		14.1165	14.2398	14.384	14.5492	14.736	14.9447	15.1755	15.4287	15.7038	16.0001	16.3172	16.6544	17.0111	17.3898	17.7921	18.2167	18.6622	19.127	19.6097	20.1089	20.6427	21.2208	21.8299	22.4563	23.0865	23.7068	24.351	25.0483	25.7788	26.5224	27.2593	27.9695	28.633	29.2877	29.972	30.6665	31.3521	32.0096	32.6197	33.1982	33.7702	34.3308	34.8751	35.3984
Delias descombesi	Female	UN	white	AH749_UN_F_white		8.42107	8.43652	8.46421	8.50422	8.55661	8.62145	8.69879	8.78882	8.89152	9.00671	9.13419	9.27375	9.42521	9.589	9.76552	9.95453	10.1558	10.369	10.5939	10.8303	11.0852	11.3622	11.656	11.961	12.2719	12.5833	12.9125	13.2731	13.6544	14.0457	14.4361	14.8149	15.1713	15.5305	15.9148	16.3101	16.7019	17.0758	17.4174	17.7405	18.0653	18.3863	18.6985	18.9965
Delias descombesi	Female	UN	white	AH752_UN_F_white		13.1801	13.22	13.2801	13.3603	13.4608	13.5815	13.7224	13.8838	14.0656	14.2676	14.4898	14.7321	14.9943	15.277	15.5808	15.9051	16.2496	16.614	16.9979	17.4009	17.833	18.2994	18.7921	19.3032	19.8249	20.3493	20.9057	21.5161	22.1618	22.8241	23.4843	24.1236	24.7233	25.3282	25.978	26.6474	27.3104	27.9416	28.5152	29.0524	29.5874	30.1139	30.6256	31.1165
Delias descombesi	Female	UN	white	AH755_UN_F_white		11.3757	11.4543	11.5405	11.6347	11.7372	11.8485	11.969	12.0987	12.237	12.3833	12.537	12.6975	12.864	13.0388	13.2234	13.4165	13.6171	13.8238	14.0354	14.2508	14.4815	14.7344	15.0009	15.2727	15.5412	15.798	16.0535	16.3204	16.5941	16.8698	17.1426	17.4079	17.6609	17.9059	18.1498	18.3918	18.6312	18.867	19.0985	19.3265	19.5523	19.7754	19.9951	20.211
Delias descombesi	Female	UN	white	AH811_UN_F_white		7.80334	7.84726	7.89303	7.94087	7.99099	8.0436	8.0989	8.15694	8.21735	8.27984	8.34406	8.40971	8.47646	8.54524	8.61684	8.6907	8.76629	8.84307	8.9205	8.99804	9.08144	9.17404	9.27164	9.37005	9.46508	9.55254	9.6354	9.71886	9.8021	9.88428	9.96457	10.0421	10.1162	10.1872	10.2566	10.3241	10.3896	10.4533	10.5148	10.5732	10.6278	10.6797	10.73	10.7798
Delias descombesi	Female	UN	white	AH874_UN_F_white		6.54666	6.56842	6.59247	6.61909	6.64853	6.68107	6.71696	6.75621	6.7984	6.84313	6.89003	6.9387	6.98877	7.04139	7.09754	7.15652	7.21764	7.28021	7.34355	7.40696	7.4771	7.55787	7.64444	7.732	7.81571	7.89074	7.96108	8.03301	8.10516	8.17617	8.24467	8.30929	8.36867	8.41951	8.4618	8.49909	8.53493	8.57286	8.61643	8.66082	8.70053	8.73805	8.77589	8.81653
Delias descombesi	Female	UN	white	AH878_UN_F_white		7.44996	7.51659	7.58514	7.65569	7.72835	7.80321	7.88036	7.95979	8.04132	8.12482	8.21013	8.29713	8.38565	8.47594	8.56822	8.66241	8.7584	8.8561	8.95539	9.05618	9.16153	9.27305	9.38843	9.50535	9.62151	9.73459	9.84557	9.95691	10.0685	10.1803	10.2921	10.4039	10.5157	10.6275	10.7397	10.8523	10.9654	11.0791	11.1934	11.3094	11.4273	11.5464	11.6656	11.7842
Delias descombesi	Female	UN	white	AH879_UN_F_white		12.402	12.5382	12.6822	12.8342	12.9941	13.1622	13.3384	13.5228	13.7152	13.9154	14.1234	14.3392	14.5625	14.7938	15.0333	15.2808	15.5362	15.7992	16.0696	16.3474	16.6356	16.9361	17.2464	17.5639	17.8863	18.2111	18.5414	18.8811	19.2286	19.5824	19.9408	20.3022	20.6652	21.0378	21.4253	21.822	22.2219	22.6194	23.0085	23.4006	23.8065	24.2194	24.6322	25.0383
Delias descombesi	Female	UN	black	AC580_UN_H_black		1.76318	1.75698	1.7517	1.74744	1.74429	1.74236	1.74174	1.74251	1.74455	1.74768	1.75172	1.75647	1.76176	1.76805	1.77575	1.78459	1.79428	1.80455	1.8151	1.82566	1.83898	1.85668	1.87681	1.8974	1.91651	1.93218	1.9456	1.95917	1.97269	1.986	1.99891	2.01123	2.02278	2.0315	2.03657	2.03966	2.04248	2.04671	2.05403	2.06552	2.07992	2.09542	2.11023	2.12256
Delias descombesi	Female	UN	black	AH721_UN_H_black		2.77695	2.76874	2.76078	2.75317	2.74604	2.7395	2.73366	2.7286	2.72421	2.72026	2.71654	2.71284	2.70895	2.70543	2.70276	2.7006	2.69862	2.69647	2.69382	2.69033	2.68836	2.68943	2.69195	2.69429	2.69486	2.69206	2.68714	2.68224	2.67708	2.67137	2.66484	2.65719	2.64814	2.63404	2.61337	2.58907	2.56408	2.54132	2.52372	2.50692	2.48619	2.46389	2.44242	2.42416
Delias descombesi	Female	UN	black	AH747_UN_H_black		0.992072	0.987599	0.983388	0.97944	0.975756	0.972336	0.969181	0.966332	0.963805	0.961564	0.959576	0.957805	0.956217	0.954586	0.952819	0.951073	0.949507	0.948281	0.947553	0.947482	0.948106	0.949332	0.951119	0.953425	0.956212	0.959437	0.963927	0.970108	0.977341	0.984984	0.992398	0.998943	1.00398	1.00948	1.01699	1.02519	1.03278	1.03843	1.04085	1.04068	1.03958	1.03773	1.03529	1.03245
Delias descombesi	Female	UN	black	AH749_UN_H_black		1.67199	1.64372	1.6168	1.5912	1.56688	1.54381	1.52195	1.50143	1.48237	1.46475	1.44855	1.43374	1.42029	1.40802	1.39684	1.38687	1.37824	1.37106	1.36546	1.36155	1.36058	1.36303	1.3679	1.37419	1.3809	1.38703	1.39647	1.41213	1.43158	1.45238	1.47208	1.48825	1.49844	1.50539	1.51289	1.52008	1.52612	1.53015	1.53131	1.5281	1.5206	1.51038	1.49903	1.4881
Delias descombesi	Female	UN	black	AH752_UN_H_black		2.67754	2.64624	2.61643	2.58812	2.56138	2.53624	2.51273	2.49089	2.47065	2.45194	2.43469	2.41882	2.40426	2.39123	2.37992	2.37021	2.36195	2.35503	2.3493	2.34465	2.3434	2.34679	2.35306	2.36043	2.36715	2.37144	2.37526	2.38118	2.38838	2.39604	2.40334	2.40945	2.41357	2.41799	2.42462	2.432	2.43869	2.44323	2.44419	2.44254	2.44013	2.43675	2.4322	2.42628
Delias descombesi	Female	UN	black	AH755_UN_H_black		2.92913	2.90893	2.8896	2.87123	2.85387	2.8376	2.8225	2.80861	2.79584	2.78406	2.77313	2.76291	2.75328	2.74454	2.73697	2.7304	2.72466	2.71956	2.71493	2.71059	2.70876	2.71067	2.71475	2.71937	2.72295	2.72388	2.72407	2.72594	2.72862	2.73125	2.73297	2.73292	2.73025	2.72519	2.71874	2.71115	2.70269	2.69361	2.68417	2.67239	2.65712	2.63987	2.62218	2.60556
Delias descombesi	Female	UN	black	AH811_UN_H_black		2.16651	2.15799	2.14996	2.14249	2.13567	2.12956	2.12425	2.11972	2.11588	2.1126	2.10979	2.10733	2.10513	2.10363	2.10317	2.10347	2.10427	2.10529	2.10626	2.10688	2.10974	2.1163	2.1247	2.13306	2.13951	2.14216	2.14177	2.14041	2.13818	2.13516	2.13146	2.12718	2.1224	2.11582	2.10678	2.0963	2.08544	2.07523	2.06672	2.05713	2.04416	2.02957	2.0151	2.00253
Delias descombesi	Female	UN	black	AH874_UN_H_black		2.06355	2.04223	2.02197	2.00279	1.98472	1.96778	1.95198	1.93734	1.9238	1.91134	1.89992	1.8895	1.88007	1.87171	1.8645	1.8584	1.85335	1.8493	1.8462	1.844	1.84401	1.84688	1.85162	1.85721	1.86265	1.86692	1.87139	1.87761	1.8849	1.89257	1.89994	1.90631	1.911	1.91544	1.92106	1.92721	1.93321	1.9384	1.9421	1.94473	1.94707	1.94897	1.95029	1.9509
Delias descombesi	Female	UN	black	AH878_UN_H_black		1.41603	1.41412	1.41247	1.41115	1.41023	1.40978	1.40989	1.4106	1.41182	1.41343	1.41527	1.41722	1.41914	1.4214	1.42432	1.42768	1.43126	1.43484	1.4382	1.44112	1.4461	1.45457	1.46472	1.47474	1.48281	1.48714	1.48864	1.48943	1.48947	1.48873	1.48717	1.48476	1.48147	1.47559	1.46634	1.45512	1.44331	1.4323	1.42347	1.41387	1.40075	1.38585	1.3709	1.35761
Delias descombesi	Female	UN	black	AH879_UN_H_black		2.02953	2.0023	1.97651	1.95209	1.92903	1.90726	1.88676	1.86762	1.84996	1.83379	1.8191	1.80589	1.79415	1.7837	1.7744	1.7664	1.75982	1.75481	1.75148	1.74997	1.75163	1.75697	1.76489	1.77427	1.78401	1.793	1.80484	1.82238	1.84341	1.8657	1.88705	1.90523	1.91802	1.9293	1.94319	1.95779	1.97125	1.98169	1.98722	1.9876	1.98443	1.97866	1.97124	1.96311
Delias descombesi	Female	UN	red	AC580_UN_H_red		2.34541	2.33871	2.33247	2.32683	2.32193	2.3179	2.31488	2.31294	2.3119	2.31152	2.31157	2.31182	2.31202	2.31273	2.31443	2.31681	2.31955	2.32234	2.32484	2.32675	2.33077	2.33859	2.34832	2.35808	2.366	2.37018	2.37009	2.36712	2.36232	2.35673	2.3514	2.34738	2.3457	2.34195	2.33291	2.32147	2.3105	2.30288	2.30149	2.30733	2.31796	2.33115	2.34468	2.35629
Delias descombesi	Female	UN	red	AH721_UN_H_red		1.99513	1.98008	1.96567	1.95193	1.93887	1.92653	1.91493	1.90411	1.89407	1.88475	1.87611	1.86811	1.86071	1.85453	1.84993	1.84651	1.84386	1.84157	1.83925	1.83648	1.83476	1.83518	1.83671	1.83835	1.83906	1.83783	1.8345	1.83006	1.82521	1.82065	1.81707	1.81517	1.81565	1.8178	1.82041	1.82341	1.82673	1.83031	1.83408	1.83594	1.83487	1.83246	1.8303	1.82997
Delias descombesi	Female	UN	red	AH747_UN_H_red		3.11463	3.10856	3.10234	3.09598	3.08946	3.08277	3.0759	3.06885	3.06164	3.05427	3.04675	3.03909	3.03129	3.02307	3.01429	3.00512	2.99575	2.98636	2.97715	2.96829	2.95876	2.94792	2.93655	2.9254	2.91525	2.90686	2.89829	2.8878	2.87651	2.86553	2.85597	2.84895	2.84557	2.84693	2.85231	2.86003	2.86847	2.87597	2.88088	2.8868	2.897	2.90933	2.92166	2.93182
Delias descombesi	Female	UN	red	AH749_UN_H_red		3.40019	3.35667	3.31428	3.27295	3.23259	3.19312	3.15445	3.11664	3.07988	3.04425	3.00983	2.97672	2.94499	2.91442	2.88481	2.8563	2.829	2.80306	2.77861	2.75577	2.7353	2.71737	2.7013	2.68637	2.67188	2.65712	2.6446	2.63628	2.63064	2.62615	2.62128	2.6145	2.6043	2.59212	2.58036	2.56886	2.55745	2.54598	2.53429	2.5206	2.50409	2.48602	2.46769	2.45038
Delias descombesi	Female	UN	red	AH752_UN_H_red		3.35402	3.30605	3.25971	3.21503	3.17205	3.13083	3.0914	3.05379	3.01795	2.98377	2.9512	2.92013	2.8905	2.86237	2.83588	2.81098	2.78764	2.76582	2.7455	2.72663	2.71084	2.69897	2.6898	2.68209	2.67465	2.66623	2.65754	2.65	2.64347	2.63778	2.63281	2.6284	2.6244	2.62171	2.62089	2.62128	2.62224	2.62312	2.62329	2.62408	2.62674	2.63042	2.6343	2.63755
Delias descombesi	Female	UN	red	AH755_UN_H_red		2.81824	2.79722	2.77685	2.75706	2.73781	2.71905	2.70071	2.68284	2.66556	2.6489	2.63291	2.61763	2.60309	2.5888	2.57444	2.56034	2.54681	2.53419	2.5228	2.51297	2.50399	2.49524	2.48713	2.48009	2.47454	2.47091	2.47057	2.47381	2.47942	2.48615	2.4928	2.49814	2.50095	2.50261	2.50509	2.50805	2.51117	2.5141	2.51651	2.51856	2.52071	2.52303	2.5256	2.5285
Delias descombesi	Female	UN	red	AH811_UN_H_red		2.80714	2.78228	2.75835	2.73544	2.7136	2.69291	2.67343	2.65511	2.63783	2.62149	2.60599	2.59125	2.57718	2.56373	2.55097	2.53896	2.52776	2.51742	2.50801	2.49959	2.49349	2.49033	2.48908	2.48875	2.4883	2.48673	2.48323	2.47818	2.47232	2.46641	2.4612	2.45744	2.45589	2.45678	2.45952	2.46356	2.46836	2.47339	2.47812	2.48635	2.50036	2.51733	2.53442	2.54881
Delias descombesi	Female	UN	red	AH874_UN_H_red		2.94572	2.93061	2.91542	2.90013	2.88473	2.86922	2.85359	2.8378	2.82185	2.80574	2.78948	2.77308	2.75656	2.73952	2.72173	2.70348	2.68506	2.66673	2.64878	2.6315	2.61496	2.59897	2.58336	2.56799	2.55268	2.53729	2.51865	2.49517	2.46901	2.44236	2.41739	2.39628	2.38121	2.37104	2.36309	2.35722	2.3533	2.35121	2.35082	2.3575	2.37367	2.39482	2.41644	2.434
Delias descombesi	Female	UN	red	AH878_UN_H_red		3.00153	2.96826	2.93598	2.90476	2.87467	2.8458	2.81823	2.79193	2.76678	2.74265	2.71945	2.69705	2.67534	2.65449	2.63467	2.61583	2.59787	2.58071	2.56429	2.54852	2.53465	2.5234	2.5139	2.50524	2.49655	2.48695	2.47557	2.4627	2.4492	2.43593	2.42373	2.41346	2.40597	2.40159	2.3995	2.39887	2.39884	2.39858	2.39724	2.39818	2.40381	2.4118	2.41986	2.42565
Delias descombesi	Female	UN	red	AH879_UN_H_red		2.40238	2.35254	2.30485	2.2593	2.21584	2.17443	2.13504	2.09766	2.06236	2.02918	1.99817	1.96937	1.94282	1.9183	1.89565	1.87501	1.85655	1.84041	1.82674	1.81569	1.80827	1.80478	1.80434	1.80605	1.80904	1.81241	1.81931	1.83214	1.84883	1.86731	1.88552	1.9014	1.91287	1.92601	1.9458	1.96856	1.99063	2.00832	2.01798	2.02087	2.02117	2.01949	2.01647	2.01275
Delias descombesi	Female	UN	yellow	AC580_UN_H_yellow		2.69733	2.70073	2.7056	2.71184	2.71938	2.72811	2.73796	2.74901	2.76145	2.77536	2.79081	2.80788	2.82664	2.84672	2.86783	2.8902	2.91406	2.93963	2.96715	2.99685	3.02757	3.05856	3.09059	3.12445	3.16092	3.20077	3.24511	3.29385	3.34601	3.40058	3.45659	3.51304	3.56893	3.62701	3.68949	3.75463	3.82067	3.88587	3.94847	4.01277	4.08227	4.15403	4.22511	4.29256
Delias descombesi	Female	UN	yellow	AH721_UN_H_yellow		3.95086	3.93764	3.92803	3.92183	3.91882	3.9188	3.92157	3.92724	3.93623	3.94876	3.96504	3.98532	4.0098	4.03752	4.06776	4.10111	4.13815	4.17946	4.22564	4.27726	4.33066	4.38352	4.43845	4.49807	4.565	4.64183	4.72902	4.82453	4.92731	5.0363	5.15041	5.2686	5.3898	5.51974	5.662	5.81232	5.96644	6.12009	6.26901	6.41882	6.57605	6.73784	6.90132	7.06363
Delias descombesi	Female	UN	yellow	AH747_UN_H_yellow		5.10437	5.11684	5.13307	5.15297	5.17649	5.20352	5.23401	5.26797	5.30557	5.34688	5.39198	5.44096	5.49389	5.55031	5.60991	5.67297	5.73979	5.81067	5.8859	5.96576	6.04973	6.13726	6.22863	6.32415	6.4241	6.52878	6.6384	6.75279	6.87168	6.9948	7.12189	7.25266	7.38686	7.52761	7.67661	7.8315	7.98992	8.14948	8.30783	8.46967	8.63934	8.81387	8.99028	9.16561
Delias descombesi	Female	UN	yellow	AH749_UN_H_yellow		3.85605	3.82743	3.80269	3.78177	3.7646	3.75112	3.74128	3.73512	3.73275	3.73424	3.73964	3.74901	3.76241	3.77951	3.80008	3.82433	3.85247	3.8847	3.92123	3.96226	4.00829	4.05933	4.11489	4.17445	4.23752	4.3036	4.37429	4.45084	4.53225	4.61751	4.70563	4.7956	4.88642	4.9806	5.08042	5.18447	5.29137	5.39972	5.50813	5.62002	5.73815	5.86017	5.98369	6.10636
Delias descombesi	Female	UN	yellow	AH752_UN_H_yellow		6.37666	6.35312	6.33602	6.32517	6.32042	6.32158	6.3285	6.34129	6.3603	6.38569	6.41762	6.45626	6.50175	6.55325	6.61013	6.67294	6.74222	6.8185	6.90233	6.99424	7.09334	7.19865	7.31062	7.42971	7.55635	7.691	7.83807	7.99947	8.17184	8.35186	8.53617	8.72144	8.90432	9.09468	9.30052	9.51568	9.73402	9.94938	10.1556	10.3603	10.5727	10.7889	11.0054	11.2184
Delias descombesi	Female	UN	yellow	AH755_UN_H_yellow		9.39045	9.41246	9.44552	9.48948	9.54418	9.60947	9.6852	9.77147	9.8686	9.97673	10.096	10.2266	10.3685	10.521	10.6833	10.8561	11.0399	11.2353	11.443	11.6634	11.8955	12.1381	12.3919	12.6575	12.9355	13.2265	13.5369	13.8695	14.2193	14.5814	14.9508	15.3225	15.6917	16.0713	16.4723	16.887	17.3079	17.7272	18.1372	18.5532	18.9892	19.4359	19.8839	20.3239
Delias descombesi	Female	UN	yellow	AH811_UN_H_yellow		3.31678	3.29208	3.26964	3.24952	3.23176	3.21639	3.20346	3.19301	3.18498	3.17927	3.17579	3.17445	3.17515	3.17785	3.1826	3.18946	3.19849	3.20973	3.22325	3.2391	3.25872	3.2828	3.31023	3.33993	3.3708	3.40175	3.43421	3.46981	3.50779	3.54739	3.58784	3.62837	3.66822	3.70938	3.75355	3.79956	3.84626	3.89248	3.93706	3.98279	4.03206	4.0831	4.13413	4.18336
Delias descombesi	Female	UN	yellow	AH874_UN_H_yellow		3.16936	3.15002	3.13288	3.11793	3.10518	3.09463	3.08627	3.08017	3.07635	3.07479	3.07543	3.07824	3.08317	3.0901	3.09897	3.10988	3.12293	3.13821	3.15584	3.17589	3.19894	3.22518	3.25416	3.28544	3.31859	3.35315	3.39067	3.43231	3.47707	3.52397	3.57201	3.62021	3.66757	3.71516	3.76449	3.81526	3.8672	3.91998	3.97334	4.02906	4.08823	4.14944	4.21127	4.27232
Delias descombesi	Female	UN	yellow	AH878_UN_H_yellow		3.09017	3.0999	3.11038	3.12155	3.13337	3.14576	3.15868	3.17211	3.18611	3.20079	3.21621	3.23246	3.24963	3.2673	3.28517	3.3035	3.32258	3.34268	3.36406	3.38699	3.41057	3.43407	3.4581	3.48324	3.5101	3.53928	3.56911	3.59818	3.6274	3.6577	3.69003	3.72529	3.76442	3.80826	3.85629	3.90737	3.96039	4.01421	4.06771	4.12376	4.1847	4.24861	4.31357	4.37768
Delias descombesi	Female	UN	yellow	AH879_UN_H_yellow		3.58472	3.55957	3.53807	3.52009	3.50552	3.49422	3.48606	3.48118	3.47985	3.48216	3.4882	3.49806	3.51182	3.52861	3.54787	3.57016	3.59604	3.62608	3.66083	3.70085	3.74505	3.79239	3.84352	3.89909	3.95975	4.02617	4.10073	4.18408	4.27423	4.36919	4.46698	4.56561	4.66309	4.76422	4.87325	4.98738	5.10383	5.21978	5.33245	5.44603	5.56505	5.68722	5.81026	5.93189
Delias descombesi	Female	UP	black	AC580_UP_F_black		2.04346	2.05348	2.06324	2.07263	2.08157	2.08994	2.09766	2.10475	2.11141	2.11775	2.12391	2.13002	2.13619	2.14218	2.14774	2.15301	2.15812	2.16322	2.16844	2.17392	2.17861	2.18185	2.18433	2.18676	2.18983	2.19425	2.19923	2.20379	2.20837	2.21337	2.21924	2.22638	2.23523	2.2469	2.26148	2.27786	2.2949	2.31148	2.32648	2.34224	2.36067	2.38001	2.39848	2.41433
Delias descombesi	Female	UP	black	AH721_UP_F_black		2.31566	2.32931	2.34191	2.35327	2.36322	2.37156	2.37812	2.38295	2.38638	2.38865	2.39	2.39068	2.39094	2.39037	2.38854	2.38565	2.38193	2.37758	2.37281	2.36783	2.36019	2.34844	2.3343	2.31951	2.3058	2.29489	2.28561	2.27597	2.26648	2.25764	2.24994	2.24387	2.23995	2.24033	2.24545	2.25315	2.2613	2.26776	2.27039	2.26882	2.26477	2.25914	2.25287	2.24689
Delias descombesi	Female	UP	black	AH747_UP_F_black		2.48116	2.50874	2.53497	2.55978	2.58312	2.60492	2.62514	2.64379	2.66096	2.67673	2.69115	2.70429	2.7162	2.72643	2.73465	2.74117	2.7463	2.75034	2.75358	2.75635	2.75725	2.75535	2.75163	2.74708	2.74266	2.73937	2.73488	2.7271	2.71737	2.707	2.69734	2.6897	2.68542	2.68412	2.68419	2.68514	2.68651	2.68778	2.68849	2.69003	2.69355	2.69812	2.70286	2.70685
Delias descombesi	Female	UP	black	AH749_UP_F_black		1.86899	1.8449	1.82178	1.79957	1.7782	1.75761	1.73772	1.71865	1.70054	1.68344	1.66737	1.65236	1.63845	1.62534	1.61282	1.6011	1.59036	1.58079	1.57258	1.56592	1.56105	1.55791	1.55624	1.55579	1.55629	1.55748	1.56156	1.56995	1.58115	1.59371	1.60616	1.61702	1.62483	1.63322	1.64536	1.65905	1.67211	1.68235	1.68756	1.68837	1.6871	1.68412	1.67983	1.67459
Delias descombesi	Female	UP	black	AH752_UP_F_black		2.36192	2.33462	2.30858	2.28387	2.26057	2.23876	2.2185	2.19987	2.18277	2.16706	2.1526	2.13924	2.12683	2.11582	2.10655	2.09876	2.09221	2.08663	2.08177	2.07738	2.07626	2.08001	2.08659	2.09398	2.10012	2.10298	2.10468	2.10815	2.11259	2.11718	2.12113	2.12364	2.12389	2.12288	2.12182	2.12026	2.11774	2.11381	2.108	2.09909	2.08692	2.07266	2.05746	2.04248
Delias descombesi	Female	UP	black	AH755_UP_F_black		3.80292	3.78932	3.77597	3.76289	3.75009	3.7376	3.72544	3.71364	3.70218	3.69099	3.68003	3.66926	3.65861	3.6481	3.63778	3.62766	3.61775	3.60803	3.59852	3.58921	3.58077	3.57352	3.56699	3.56069	3.55415	3.54688	3.53916	3.53156	3.52399	3.5164	3.50872	3.5009	3.49286	3.48406	3.47435	3.46418	3.45406	3.44445	3.43584	3.4283	3.42137	3.41477	3.40817	3.40129
Delias descombesi	Female	UP	black	AH811_UP_F_black		2.49708	2.48071	2.46478	2.44929	2.43424	2.41964	2.40548	2.39178	2.37855	2.36577	2.35341	2.34145	2.32989	2.3186	2.30753	2.29679	2.28644	2.27657	2.26727	2.25862	2.25132	2.24564	2.241	2.23682	2.23254	2.22759	2.22283	2.21918	2.21616	2.21326	2.20998	2.20584	2.20032	2.19498	2.19108	2.18771	2.18394	2.17884	2.1715	2.16235	2.15247	2.14188	2.13062	2.11871
Delias descombesi	Female	UP	black	AH874_UP_F_black		2.56608	2.54802	2.53051	2.5136	2.49732	2.4817	2.46679	2.45257	2.439	2.426	2.41352	2.4015	2.38988	2.37869	2.368	2.35781	2.34812	2.33894	2.33026	2.32209	2.31566	2.31157	2.3089	2.3067	2.30403	2.29995	2.29433	2.2879	2.28101	2.27401	2.26727	2.26114	2.25599	2.25282	2.2517	2.25158	2.25142	2.25015	2.24673	2.2435	2.24253	2.24237	2.24158	2.2387
Delias descombesi	Female	UP	black	AH878_UP_F_black		2.69641	2.70133	2.70587	2.7101	2.71409	2.71789	2.72159	2.72518	2.72857	2.73166	2.73434	2.7365	2.73803	2.73918	2.74016	2.74085	2.74111	2.74079	2.73978	2.73792	2.73672	2.73705	2.73786	2.73809	2.73668	2.73259	2.72495	2.71426	2.70152	2.68771	2.67381	2.6608	2.64967	2.63908	2.62731	2.61476	2.60181	2.58885	2.57629	2.56324	2.549	2.53419	2.51946	2.50545
Delias descombesi	Female	UP	black	AH879_UP_F_black		3.06967	3.04081	3.01347	2.9877	2.96356	2.94108	2.92033	2.90131	2.88396	2.86821	2.85395	2.8411	2.82957	2.81961	2.81144	2.8049	2.79987	2.79622	2.79379	2.79247	2.79538	2.80417	2.81644	2.82977	2.84175	2.84999	2.85724	2.86703	2.87815	2.88938	2.89948	2.90724	2.91144	2.91397	2.91702	2.91986	2.92174	2.92191	2.91962	2.91381	2.90465	2.89328	2.88083	2.86845
Delias descombesi	Female	UP	white	AC580_UP_F_white		11.0527	11.3964	11.7529	12.1234	12.5091	12.9116	13.3319	13.77	14.2238	14.6914	15.1712	15.6613	16.1601	16.6746	17.2104	17.7629	18.3279	18.901	19.4779	20.0541	20.6643	21.3294	22.0242	22.7237	23.4029	24.0367	24.651	25.2815	25.9175	26.5485	27.1637	27.7527	28.3049	28.8282	29.3375	29.8324	30.3125	30.7774	31.2266	31.6563	32.0651	32.4562	32.8327	33.1978
Delias descombesi	Female	UP	white	AH721_UP_F_white		9.33344	9.44632	9.56831	9.69949	9.8399	9.9896	10.1487	10.3171	10.495	10.6821	10.8784	11.0837	11.2979	11.5217	11.7556	11.9991	12.2519	12.5134	12.7833	13.0611	13.3527	13.6612	13.9823	14.3113	14.6437	14.9751	15.319	15.6863	16.0688	16.4581	16.8461	17.2244	17.5848	17.9436	18.317	18.6966	19.0737	19.4399	19.7867	20.1201	20.4512	20.7783	21.0999	21.4144
Delias descombesi	Female	UP	white	AH747_UP_F_white		10.5689	10.7396	10.9228	11.1191	11.3291	11.5531	11.7917	12.045	12.312	12.5921	12.8846	13.1887	13.5038	13.8325	14.1768	14.5352	14.9061	15.2879	15.6789	16.0776	16.5004	16.9568	17.4346	17.9216	18.4057	18.8746	19.348	19.8466	20.36	20.878	21.3904	21.8867	22.3567	22.8177	23.2884	23.7607	24.2268	24.6787	25.1083	25.5238	25.9364	26.3429	26.7398	27.1239
Delias descombesi	Female	UP	white	AH749_UP_F_white		12.4703	12.5824	12.713	12.8623	13.0308	13.2189	13.427	13.6552	13.903	14.1697	14.4548	14.7574	15.0771	15.4162	15.7765	16.1567	16.5552	16.9706	17.4014	17.8462	18.3222	18.8392	19.3843	19.9443	20.5065	21.0578	21.6295	22.2491	22.8982	23.5584	24.2113	24.8385	25.4216	25.9952	26.5946	27.2019	27.7993	28.3691	28.8934	29.3829	29.8597	30.3226	30.7705	31.2025
Delias descombesi	Female	UP	white	AH752_UP_F_white		11.0393	11.1685	11.3105	11.4657	11.6346	11.8175	12.0149	12.2268	12.4527	12.6918	12.9435	13.2073	13.4824	13.7714	14.0763	14.3955	14.7274	15.0705	15.4233	15.784	16.1683	16.5848	17.0222	17.4692	17.9144	18.3464	18.7866	19.2561	19.7433	20.2362	20.7233	21.1926	21.6324	22.0637	22.5081	22.9555	23.3954	23.8176	24.2118	24.5831	24.9438	25.2939	25.6336	25.963
Delias descombesi	Female	UP	white	AH755_UP_F_white		11.4374	11.5889	11.7499	11.9208	12.1017	12.293	12.4951	12.7078	12.9307	13.1634	13.4054	13.6564	13.9159	14.1851	14.4651	14.7553	15.0547	15.3628	15.6787	16.0017	16.3402	16.699	17.0719	17.4527	17.8353	18.2134	18.5969	18.9962	19.4061	19.8214	20.2368	20.6471	21.0472	21.4457	21.8521	22.2623	22.6723	23.078	23.4752	23.8737	24.2816	24.6927	25.1009	25.5001
Delias descombesi	Female	UP	white	AH811_UP_F_white		9.80349	9.86489	9.92801	9.993	10.0601	10.1293	10.201	10.275	10.3512	10.4292	10.5088	10.5897	10.6717	10.7553	10.8409	10.9283	11.0173	11.1075	11.1988	11.2908	11.3872	11.4903	11.5972	11.7052	11.8118	11.9142	12.0129	12.1107	12.2078	12.3045	12.4012	12.4982	12.5959	12.6933	12.7895	12.8852	12.981	13.0774	13.1751	13.2763	13.3816	13.4887	13.5959	13.7009
Delias descombesi	Female	UP	white	AH874_UP_F_white		8.53012	8.5807	8.63362	8.68904	8.74711	8.80799	8.87181	8.93856	9.00797	9.07983	9.15392	9.23004	9.30798	9.38832	9.47156	9.55738	9.64543	9.73539	9.82692	9.9197	10.0166	10.1195	10.2262	10.3347	10.443	10.5489	10.65	10.7466	10.8413	10.9365	11.0349	11.1389	11.2511	11.3676	11.4842	11.6023	11.7235	11.8493	11.9812	12.1232	12.2757	12.4345	12.5955	12.7547
Delias descombesi	Female	UP	white	AH878_UP_F_white		10.2994	10.3781	10.4599	10.545	10.6331	10.7244	10.8188	10.9163	11.0171	11.121	11.228	11.3383	11.4516	11.5678	11.6865	11.8081	11.9327	12.0607	12.1924	12.3279	12.4671	12.6099	12.7562	12.906	13.0595	13.2166	13.3749	13.5331	13.6929	13.8559	14.024	14.1987	14.3818	14.5738	14.7729	14.9778	15.187	15.3991	15.6127	15.8345	16.0689	16.3108	16.5553	16.7974
Delias descombesi	Female	UP	white	AH879_UP_F_white		11.5181	11.6618	11.8125	11.9701	12.1348	12.3066	12.4857	12.672	12.8653	13.0657	13.2729	13.4869	13.7075	13.935	14.1695	14.411	14.6593	14.9143	15.1761	15.4444	15.7217	16.0093	16.3052	16.6078	16.9153	17.2259	17.5402	17.86	18.1855	18.5167	18.8537	19.1967	19.5458	19.9065	20.281	20.6646	21.0527	21.4406	21.8235	22.2147	22.6248	23.0447	23.4652	23.8773
Delias descombesi	Female	UP	white	AC580_UP_H_white		9.63583	9.79752	9.97052	10.1552	10.352	10.5613	10.7835	11.0185	11.2658	11.5247	11.7947	12.0753	12.3659	12.6687	12.9854	13.3146	13.6549	14.0052	14.3641	14.7302	15.1154	15.5267	15.9555	16.3929	16.8303	17.259	17.6926	18.1456	18.6112	19.0821	19.5513	20.0117	20.4564	20.8982	21.3506	21.807	22.261	22.7061	23.1358	23.5613	23.9939	24.4268	24.8534	25.267
Delias descombesi	Female	UP	white	AH721_UP_H_white		6.45165	6.53261	6.61739	6.70582	6.79778	6.89312	6.99171	7.09357	7.19898	7.30812	7.42116	7.53829	7.6597	7.78509	7.91417	8.04708	8.18398	8.32504	8.4704	8.62022	8.77463	8.93345	9.09642	9.26325	9.43369	9.60744	9.78773	9.97652	10.1717	10.3711	10.5726	10.774	10.9733	11.1801	11.4012	11.6298	11.8594	12.0832	12.2947	12.5002	12.7087	12.9174	13.1236	13.3245
Delias descombesi	Female	UP	white	AH747_UP_H_white		12.2624	12.333	12.4187	12.5196	12.636	12.768	12.9158	13.0796	13.2591	13.4539	13.6638	13.8883	14.1272	14.3814	14.6517	14.9377	15.2386	15.554	15.8831	16.2255	16.5916	16.9871	17.404	17.8342	18.2697	18.7024	19.1548	19.6455	20.1606	20.6864	21.2093	21.7155	22.1913	22.6633	23.1581	23.6621	24.1616	24.6427	25.0918	25.5221	25.9525	26.3781	26.7939	27.195
Delias descombesi	Female	UP	white	AH749_UP_H_white		10.387	10.4134	10.4538	10.5081	10.5761	10.6576	10.7526	10.861	10.9834	11.1198	11.2704	11.4353	11.6146	11.8075	12.0135	12.233	12.4667	12.7149	12.9781	13.257	13.5525	13.8645	14.1921	14.5341	14.8896	15.2573	15.6488	16.0709	16.5155	16.9748	17.441	17.9061	18.3622	18.8304	19.3283	19.8435	20.3631	20.8746	21.3652	21.8533	22.3591	22.8726	23.3842	23.884
Delias descombesi	Female	UP	white	AH752_UP_H_white		7.51088	7.52663	7.54887	7.57754	7.61264	7.65414	7.702	7.75629	7.81711	7.88443	7.95827	8.0386	8.12542	8.21861	8.31812	8.42403	8.53642	8.65537	8.78095	8.91326	9.05423	9.20468	9.36306	9.52781	9.69736	9.87015	10.0515	10.2455	10.4488	10.658	10.87	11.0813	11.2885	11.5002	11.7235	11.9537	12.1856	12.4144	12.6351	12.8537	13.0776	13.3039	13.5297	13.7521
Delias descombesi	Female	UP	white	AH755_UP_H_white		9.38528	9.45901	9.54336	9.63865	9.74517	9.86322	9.99313	10.1349	10.2881	10.4523	10.627	10.8118	11.0061	11.2117	11.43	11.6599	11.9004	12.1504	12.4088	12.6747	12.9587	13.2667	13.5911	13.9239	14.2574	14.5838	14.9179	15.2745	15.6452	16.0217	16.3957	16.759	17.1032	17.4435	17.7958	18.1521	18.5048	18.8463	19.1686	19.4802	19.7919	20.1003	20.4019	20.6931
Delias descombesi	Female	UP	white	AH811_UP_H_white		8.43105	8.45349	8.4778	8.50408	8.53241	8.56289	8.59561	8.63053	8.66751	8.70641	8.74712	8.78951	8.83346	8.87928	8.92727	8.97723	9.02901	9.08242	9.13729	9.19345	9.25347	9.31877	9.38743	9.45754	9.52717	9.59441	9.66053	9.72786	9.796	9.86457	9.93318	10.0015	10.069	10.1375	10.2081	10.2797	10.3514	10.422	10.4905	10.5594	10.631	10.7035	10.7752	10.8447
Delias descombesi	Female	UP	white	AH874_UP_H_white		9.31849	9.37233	9.43081	9.49409	9.56234	9.63573	9.71444	9.79841	9.88734	9.98099	10.0791	10.1815	10.288	10.399	10.515	10.6359	10.7612	10.8907	11.024	11.161	11.3048	11.4572	11.616	11.7789	11.9436	12.1078	12.2713	12.4357	12.6019	12.7707	12.9431	13.1198	13.3017	13.4876	13.6761	13.8677	14.0629	14.2622	14.466	14.68	14.9062	15.1399	15.3761	15.6102
Delias descombesi	Female	UP	white	AH878_UP_H_white		8.30542	8.34585	8.38982	8.43743	8.48876	8.54391	8.60297	8.66593	8.73263	8.80292	8.87666	8.95371	9.03393	9.11757	9.20488	9.29575	9.39005	9.48767	9.58849	9.69239	9.80174	9.91784	10.0389	10.1633	10.2892	10.415	10.5387	10.661	10.7836	10.9083	11.037	11.1715	11.3134	11.4629	11.6178	11.7772	11.9401	12.1055	12.2723	12.4465	12.6316	12.8231	13.0165	13.2073
Delias descombesi	Female	UP	white	AH879_UP_H_white		9.71451	9.76982	9.83052	9.89656	9.96788	10.0444	10.1262	10.2131	10.3054	10.4029	10.5059	10.6142	10.7279	10.8465	10.9696	11.0976	11.2309	11.3698	11.5149	11.6665	11.8241	11.9872	12.156	12.3308	12.5116	12.6988	12.8913	13.0884	13.2905	13.4983	13.7122	13.9328	14.1606	14.3993	14.65	14.9093	15.174	15.4407	15.7063	15.9807	16.2714	16.5716	16.8747	17.1738
Delias descombesi	Male	UN	black	AH720_UN_F_black		2.8334	2.80289	2.77365	2.74575	2.71929	2.69436	2.67105	2.64938	2.62923	2.61046	2.59291	2.57643	2.56087	2.54659	2.53391	2.52263	2.51254	2.50344	2.49514	2.48742	2.48349	2.48508	2.4898	2.49529	2.49917	2.49905	2.49804	2.49982	2.5029	2.50575	2.50687	2.50475	2.49787	2.48385	2.4633	2.43923	2.41466	2.39259	2.37604	2.36066	2.34153	2.32083	2.30071	2.28336
Delias descombesi	Male	UN	black	AH729_UN_F_black		2.7139	2.69532	2.67714	2.65928	2.64167	2.62422	2.60687	2.58962	2.57261	2.55592	2.53964	2.52388	2.50872	2.49366	2.47835	2.4631	2.44825	2.4341	2.42099	2.40922	2.39858	2.38864	2.37939	2.37083	2.36297	2.35581	2.35052	2.34764	2.34628	2.34552	2.34445	2.34218	2.33778	2.33397	2.33303	2.33339	2.33351	2.33183	2.32679	2.31898	2.31017	2.30056	2.29036	2.27978
Delias descombesi	Male	UN	black	AH761_UN_F_black		1.78173	1.79029	1.79798	1.80484	1.81087	1.81611	1.82056	1.82419	1.82693	1.82876	1.82968	1.82967	1.82872	1.82665	1.82337	1.81903	1.81373	1.80762	1.80082	1.79346	1.7844	1.77304	1.76025	1.74689	1.73384	1.72199	1.70758	1.68786	1.6652	1.64197	1.62055	1.60329	1.59257	1.58871	1.58924	1.59232	1.5961	1.59874	1.5984	1.60005	1.60787	1.61888	1.63006	1.63841
Delias descombesi	Male	UN	black	AH762_UN_F_black		1.7019	1.67359	1.64635	1.62022	1.59522	1.57141	1.54881	1.52739	1.50707	1.48782	1.46959	1.45235	1.43607	1.42092	1.40703	1.3943	1.38263	1.37192	1.36207	1.35297	1.34605	1.34208	1.33996	1.33863	1.33701	1.33401	1.33077	1.32878	1.32756	1.32661	1.32543	1.32352	1.32038	1.31777	1.31704	1.31709	1.31685	1.31521	1.3111	1.30444	1.29629	1.28723	1.27785	1.26874
Delias descombesi	Male	UN	black	AH767_UN_F_black		2.01652	1.98444	1.95383	1.92464	1.89683	1.87039	1.84526	1.82146	1.79907	1.77811	1.75863	1.74066	1.72425	1.70919	1.69533	1.68279	1.67171	1.66222	1.65444	1.6485	1.6441	1.64093	1.6392	1.63906	1.64069	1.64429	1.65162	1.66346	1.67845	1.69524	1.71246	1.72876	1.74279	1.75882	1.78015	1.80399	1.82753	1.84797	1.86251	1.87446	1.88808	1.90196	1.91471	1.92493
Delias descombesi	Male	UN	black	AH867_UN_F_black		1.7411	1.73397	1.72714	1.72065	1.71453	1.70883	1.70359	1.69879	1.69437	1.69025	1.68639	1.68271	1.67916	1.67585	1.67289	1.67025	1.66786	1.66568	1.66366	1.66174	1.66132	1.66315	1.66618	1.66939	1.67172	1.67215	1.6697	1.66478	1.65845	1.65175	1.64573	1.64144	1.63994	1.64275	1.64934	1.65767	1.6657	1.67139	1.6727	1.67126	1.66986	1.6682	1.66599	1.66294
Delias descombesi	Male	UN	black	AH871_UN_F_black		1.58088	1.56255	1.54504	1.52844	1.51284	1.49831	1.48496	1.4728	1.46173	1.4516	1.44226	1.43356	1.42538	1.41799	1.41166	1.40623	1.40152	1.39737	1.3936	1.39005	1.38786	1.38779	1.38907	1.39094	1.39263	1.39338	1.39425	1.3965	1.3996	1.40302	1.40624	1.40873	1.40998	1.4083	1.4034	1.39677	1.38992	1.38437	1.3816	1.382	1.38439	1.38796	1.39193	1.39547
Delias descombesi	Male	UN	black	AH881_UN_F_black		1.78003	1.76111	1.74278	1.72511	1.70818	1.69207	1.67683	1.66244	1.64875	1.63567	1.62312	1.611	1.59923	1.58789	1.57711	1.56687	1.5571	1.54778	1.53886	1.53029	1.52258	1.51605	1.51036	1.50519	1.50021	1.49509	1.48936	1.48302	1.47645	1.47002	1.4641	1.45908	1.45532	1.4545	1.45689	1.46072	1.46425	1.46571	1.46335	1.46037	1.46012	1.46107	1.4617	1.46047
Delias descombesi	Male	UN	black	PX810_UN_F_black		1.34176	1.34551	1.34897	1.35211	1.35489	1.35724	1.35914	1.36053	1.36146	1.36201	1.36225	1.36229	1.36219	1.36162	1.36033	1.35853	1.35645	1.3543	1.3523	1.35067	1.34915	1.3474	1.34548	1.34344	1.34136	1.33931	1.33696	1.33405	1.33069	1.32699	1.32306	1.31901	1.31495	1.31164	1.30942	1.30777	1.30615	1.30405	1.30094	1.29703	1.29304	1.28915	1.28554	1.2824
Delias descombesi	Male	UN	black	PX813_UN_F_black		1.87861	1.88005	1.88136	1.88259	1.88381	1.88508	1.88645	1.88789	1.88931	1.89064	1.89181	1.89273	1.89336	1.89399	1.89488	1.89584	1.89667	1.89719	1.8972	1.89651	1.89674	1.89883	1.90163	1.90396	1.90467	1.90259	1.89635	1.88624	1.87364	1.85988	1.84633	1.83433	1.82526	1.81709	1.80756	1.79767	1.78839	1.78072	1.77562	1.77246	1.76989	1.76779	1.76604	1.76453
Delias descombesi	Male	UN	white	AH720_UN_F_white		3.37575	3.404	3.43247	3.46132	3.4907	3.52079	3.55172	3.58347	3.61576	3.6484	3.68117	3.71388	3.74633	3.7794	3.81373	3.84881	3.8841	3.91905	3.95315	3.98586	4.0215	4.06265	4.10617	4.14894	4.1878	4.21962	4.2455	4.26878	4.28971	4.30853	4.32551	4.34089	4.35493	4.36533	4.37086	4.37332	4.37452	4.37629	4.38044	4.38253	4.37876	4.37193	4.36486	4.36035
Delias descombesi	Male	UN	white	AH729_UN_F_white		3.13491	3.15379	3.17334	3.19373	3.21514	3.23776	3.26175	3.28715	3.3137	3.34111	3.36912	3.39744	3.4258	3.45501	3.48573	3.51748	3.5498	3.58221	3.61423	3.64539	3.68042	3.72208	3.76694	3.81158	3.85257	3.88649	3.91491	3.94172	3.9669	3.99042	4.01228	4.03246	4.05095	4.06536	4.07459	4.08051	4.085	4.08994	4.09719	4.10388	4.1069	4.10779	4.10811	4.1094
Delias descombesi	Male	UN	white	AH761_UN_F_white		3.04917	3.0528	3.05696	3.06175	3.0673	3.07369	3.08103	3.08931	3.09835	3.10799	3.11808	3.12846	3.13899	3.14984	3.16125	3.17314	3.18541	3.19799	3.21079	3.22371	3.23822	3.25515	3.27349	3.29223	3.31035	3.32684	3.34175	3.35592	3.36957	3.38292	3.39619	3.40961	3.42337	3.43929	3.4578	3.47713	3.49548	3.51109	3.52215	3.53179	3.54335	3.55539	3.56648	3.57516
Delias descombesi	Male	UN	white	AH762_UN_F_white		3.35825	3.36616	3.37446	3.3832	3.39249	3.40239	3.413	3.42428	3.43611	3.44836	3.46094	3.47373	3.48662	3.49994	3.51396	3.52848	3.54333	3.55831	3.57323	3.58792	3.60455	3.62436	3.64573	3.66705	3.68669	3.70305	3.71638	3.72823	3.73891	3.74875	3.75806	3.76717	3.77641	3.78525	3.79315	3.80031	3.80696	3.81333	3.81964	3.82647	3.8339	3.84139	3.84839	3.85437
Delias descombesi	Male	UN	white	AH767_UN_F_white		3.09604	3.1106	3.12558	3.14113	3.15734	3.17435	3.19227	3.21111	3.23072	3.25089	3.27144	3.29219	3.31294	3.33417	3.35627	3.37899	3.40205	3.42519	3.44813	3.4706	3.49502	3.52285	3.55238	3.58192	3.60978	3.63424	3.65691	3.68009	3.70316	3.72552	3.74654	3.7656	3.78208	3.79497	3.80437	3.81141	3.81719	3.82283	3.82944	3.83544	3.83914	3.84147	3.84336	3.84575
Delias descombesi	Male	UN	white	AH867_UN_F_white		2.28378	2.27892	2.27524	2.27302	2.27255	2.27413	2.27802	2.2842	2.29215	2.30151	2.31189	2.32291	2.3342	2.34711	2.3627	2.38016	2.39868	2.41744	2.43563	2.45244	2.47341	2.50205	2.53445	2.56671	2.59493	2.61519	2.62685	2.63302	2.63549	2.63604	2.63643	2.63846	2.64389	2.64997	2.6534	2.65513	2.65613	2.65736	2.65976	2.66339	2.66747	2.67176	2.67597	2.67985
Delias descombesi	Male	UN	white	AH871_UN_F_white		3.70514	3.71046	3.71692	3.72467	3.73387	3.74467	3.75723	3.77156	3.78743	3.80462	3.82289	3.84201	3.86176	3.8829	3.90605	3.93073	3.95648	3.98284	4.00934	4.03551	4.06507	4.10027	4.13846	4.17698	4.21317	4.24437	4.27404	4.30632	4.33962	4.37231	4.4028	4.42947	4.45071	4.46638	4.47802	4.48659	4.49301	4.49823	4.50318	4.50518	4.50222	4.49624	4.48916	4.48294
Delias descombesi	Male	UN	white	AH881_UN_F_white		3.11909	3.12641	3.13354	3.14056	3.14756	3.15462	3.16183	3.16916	3.17647	3.18363	3.19051	3.19699	3.20294	3.20837	3.21339	3.21803	3.22232	3.22628	3.22994	3.23333	3.23695	3.24107	3.24539	3.2496	3.2534	3.25648	3.25707	3.25445	3.24991	3.24471	3.24013	3.23745	3.23793	3.24202	3.24846	3.25595	3.26323	3.26901	3.27201	3.27607	3.28435	3.29456	3.30444	3.31171
Delias descombesi	Male	UN	white	PX810_UN_F_white		3.79568	3.83211	3.86876	3.90578	3.94335	3.98161	4.02073	4.0606	4.10088	4.1414	4.18199	4.22248	4.2627	4.30333	4.34488	4.38697	4.42919	4.47117	4.51249	4.55276	4.59555	4.64293	4.6923	4.74105	4.78657	4.82627	4.86111	4.89383	4.92441	4.95284	4.97914	5.00328	5.02527	5.04464	5.0613	5.0758	5.08868	5.10048	5.11174	5.12113	5.12767	5.13239	5.13636	5.1406
Delias descombesi	Male	UN	white	PX813_UN_F_white		5.02999	5.08945	5.14848	5.20719	5.26569	5.3241	5.38253	5.44096	5.49918	5.55708	5.61449	5.6713	5.72735	5.78338	5.8399	5.89646	5.95261	6.0079	6.06187	6.11408	6.16725	6.22315	6.27982	6.33531	6.38768	6.43497	6.47803	6.51901	6.55799	6.59502	6.63017	6.66351	6.69509	6.72277	6.74554	6.76521	6.78357	6.80241	6.82353	6.84302	6.85735	6.86887	6.87991	6.89283
Delias descombesi	Male	UN	black	AH720_UN_H_black		1.26515	1.2549	1.24535	1.23664	1.22892	1.22232	1.21698	1.21285	1.2097	1.20735	1.20563	1.20439	1.20344	1.20366	1.20568	1.20896	1.21296	1.21715	1.22099	1.22394	1.2297	1.24054	1.25381	1.26683	1.27695	1.28151	1.28168	1.28047	1.27794	1.27415	1.26914	1.26299	1.25575	1.24505	1.22982	1.21201	1.19358	1.1765	1.16272	1.14827	1.12943	1.1085	1.08781	1.06967
Delias descombesi	Male	UN	black	AH729_UN_H_black		1.6544	1.62688	1.60074	1.57606	1.55294	1.53146	1.5117	1.49366	1.47718	1.46215	1.44844	1.43594	1.42453	1.41459	1.40643	1.39983	1.39455	1.39038	1.38709	1.38445	1.38507	1.39043	1.39858	1.40759	1.41552	1.42044	1.42424	1.42961	1.43578	1.442	1.44749	1.45148	1.4532	1.45415	1.45579	1.45731	1.45792	1.45682	1.45321	1.44732	1.44009	1.43179	1.42272	1.41315
Delias descombesi	Male	UN	black	AH761_UN_H_black		0.790012	0.780827	0.772011	0.763609	0.75567	0.748239	0.741363	0.73499	0.729003	0.723358	0.71801	0.712912	0.708021	0.703305	0.698793	0.694522	0.690532	0.686862	0.68355	0.680636	0.678586	0.677603	0.677333	0.677421	0.677513	0.677253	0.675789	0.672928	0.669305	0.665553	0.662307	0.660201	0.659869	0.663887	0.672711	0.683798	0.694605	0.702589	0.705205	0.705649	0.707989	0.710994	0.713432	0.714072
Delias descombesi	Male	UN	black	AH762_UN_H_black		1.50402	1.50242	1.50102	1.49991	1.49922	1.49906	1.49956	1.5007	1.50231	1.50423	1.5063	1.50834	1.51021	1.51246	1.51555	1.51913	1.52284	1.52634	1.52928	1.53131	1.53473	1.54099	1.54849	1.55561	1.56073	1.56224	1.55992	1.55511	1.54858	1.54105	1.53329	1.52605	1.52006	1.51247	1.50108	1.48766	1.47396	1.46174	1.45276	1.44578	1.43857	1.43148	1.42487	1.41905
Delias descombesi	Male	UN	black	AH767_UN_H_black		1.12503	1.09665	1.06987	1.04475	1.02134	0.999689	0.979839	0.961814	0.945544	0.930949	0.917949	0.906462	0.896407	0.887992	0.881395	0.876493	0.873162	0.871278	0.870716	0.871354	0.874783	0.881888	0.891485	0.902387	0.91341	0.923366	0.935457	0.952369	0.972145	0.99283	1.01247	1.0291	1.04078	1.04906	1.05675	1.06371	1.06979	1.07487	1.07881	1.08171	1.08378	1.08503	1.08548	1.08515
Delias descombesi	Male	UN	black	AH867_UN_H_black		0.998371	0.984214	0.970934	0.958694	0.947658	0.93799	0.929853	0.923252	0.917921	0.913615	0.910089	0.9071	0.904401	0.90266	0.90245	0.903389	0.905092	0.907177	0.90926	0.910958	0.915768	0.925792	0.93855	0.951563	0.962352	0.968438	0.96926	0.966718	0.962024	0.956391	0.951032	0.94716	0.945986	0.946171	0.945699	0.944768	0.943578	0.942326	0.941212	0.94154	0.943776	0.946864	0.949744	0.951359
Delias descombesi	Male	UN	black	AH871_UN_H_black		1.52001	1.50935	1.49916	1.48952	1.48047	1.47207	1.4644	1.45744	1.45109	1.44528	1.43992	1.43492	1.43018	1.42593	1.42234	1.41929	1.41667	1.41435	1.41222	1.41016	1.4091	1.40962	1.41108	1.41282	1.41421	1.41461	1.41405	1.4131	1.41195	1.41076	1.4097	1.40896	1.40871	1.40831	1.40723	1.40581	1.40438	1.40326	1.40278	1.40396	1.407	1.411	1.41508	1.41833
Delias descombesi	Male	UN	black	AH881_UN_H_black		1.51332	1.49269	1.47287	1.4539	1.43581	1.41864	1.40241	1.38715	1.37276	1.35921	1.34643	1.33437	1.32295	1.31215	1.302	1.29254	1.2838	1.27583	1.26867	1.26236	1.25745	1.2542	1.25219	1.25102	1.25028	1.24958	1.24948	1.2506	1.2526	1.25514	1.25786	1.26041	1.26245	1.26709	1.27605	1.28685	1.29702	1.3041	1.30562	1.30442	1.30429	1.30421	1.30315	1.30007
Delias descombesi	Male	UN	black	PX810_UN_H_black		3.08719	3.12277	3.1575	3.19143	3.22461	3.25709	3.28892	3.32002	3.35023	3.37952	3.40788	3.43526	3.46164	3.48708	3.51166	3.53534	3.55811	3.57995	3.60082	3.62071	3.64048	3.66056	3.68027	3.69896	3.71594	3.73054	3.74152	3.74872	3.75317	3.75587	3.75783	3.76007	3.76361	3.76816	3.77259	3.77665	3.78005	3.78253	3.78382	3.78438	3.78483	3.78513	3.78523	3.78509
Delias descombesi	Male	UN	black	PX813_UN_H_black		2.09108	2.07813	2.06606	2.05495	2.04488	2.03592	2.02816	2.02157	2.01599	2.01133	2.00748	2.00433	2.0018	2.00015	1.99964	2.00012	2.00142	2.00338	2.00586	2.00869	2.01357	2.02152	2.03128	2.04163	2.05133	2.05915	2.06581	2.07273	2.07969	2.08645	2.0928	2.09852	2.10339	2.10769	2.11183	2.11585	2.11975	2.12356	2.12729	2.13061	2.13337	2.13588	2.13843	2.14132
Delias descombesi	Male	UN	red	AH720_UN_H_red		2.74944	2.72692	2.7055	2.68529	2.66639	2.6489	2.63291	2.61841	2.60521	2.59319	2.58222	2.57218	2.56295	2.5551	2.54908	2.54452	2.54106	2.53835	2.53603	2.53374	2.53424	2.5392	2.54661	2.55446	2.56075	2.56345	2.563	2.56142	2.55907	2.55629	2.55344	2.55088	2.54897	2.5459	2.54054	2.53422	2.5283	2.52412	2.52303	2.52287	2.52129	2.5194	2.51825	2.51894
Delias descombesi	Male	UN	red	AH729_UN_H_red		3.55144	3.54103	3.53129	3.52224	3.51392	3.50637	3.49961	3.49367	3.48851	3.48405	3.48023	3.47695	3.47416	3.47173	3.46965	3.46803	3.46697	3.46657	3.46693	3.46817	3.4715	3.47744	3.48505	3.49337	3.50146	3.50837	3.51434	3.52028	3.52624	3.5323	3.5385	3.54491	3.55159	3.55819	3.5645	3.57077	3.57729	3.58432	3.59212	3.60143	3.61237	3.62428	3.63651	3.64841
Delias descombesi	Male	UN	red	AH761_UN_H_red		2.60935	2.58113	2.55357	2.5267	2.50054	2.4751	2.45041	2.42644	2.40316	2.38052	2.3585	2.33709	2.31624	2.29585	2.27586	2.25637	2.23746	2.21923	2.20176	2.18514	2.16877	2.15232	2.13626	2.12106	2.10718	2.09512	2.08308	2.0697	2.05606	2.04326	2.03238	2.02451	2.02074	2.02305	2.03105	2.04229	2.05434	2.06474	2.07106	2.07833	2.09134	2.10723	2.12316	2.13626
Delias descombesi	Male	UN	red	AH762_UN_H_red		2.5943	2.55571	2.51844	2.4825	2.4479	2.41465	2.38276	2.35221	2.32296	2.295	2.26835	2.243	2.21896	2.19628	2.175	2.15508	2.13649	2.11919	2.10315	2.08833	2.07608	2.06705	2.06014	2.05428	2.04837	2.04133	2.0341	2.02808	2.02293	2.01829	2.01381	2.00915	2.00394	1.99924	1.99599	1.99367	1.99181	1.98988	1.9874	1.9846	1.98202	1.97965	1.97744	1.97538
Delias descombesi	Male	UN	red	AH767_UN_H_red		3.04605	2.97025	2.8971	2.82658	2.7587	2.69345	2.63081	2.57084	2.51356	2.45896	2.40701	2.3577	2.31101	2.26684	2.22517	2.18604	2.14954	2.11573	2.08467	2.05642	2.03156	2.01031	1.9922	1.9768	1.96365	1.9523	1.94587	1.94633	1.95157	1.95948	1.96793	1.9748	1.97799	1.98286	1.99404	2.00827	2.02227	2.03279	2.03657	2.03515	2.03245	2.02875	2.02432	2.01944
Delias descombesi	Male	UN	red	AH867_UN_H_red		2.72994	2.66275	2.59838	2.53698	2.47872	2.42373	2.37217	2.32411	2.27933	2.23755	2.19848	2.16185	2.12737	2.09533	2.06613	2.03964	2.01576	1.99435	1.97529	1.95847	1.94718	1.94323	1.94427	1.94794	1.95188	1.95373	1.95506	1.95869	1.96417	1.97105	1.97887	1.9872	1.99559	2.00786	2.02603	2.04687	2.06717	2.0837	2.09326	2.09991	2.10878	2.11829	2.12685	2.13289
Delias descombesi	Male	UN	red	AH871_UN_H_red		3.47765	3.4282	3.38033	3.33411	3.2896	3.24689	3.20604	3.16704	3.12978	3.09417	3.06008	3.02743	2.99611	2.96639	2.93851	2.91231	2.88763	2.86433	2.84224	2.8212	2.80209	2.78549	2.77084	2.75759	2.74519	2.73307	2.72127	2.7103	2.70029	2.69137	2.68367	2.67733	2.67248	2.6698	2.66937	2.67045	2.67231	2.67421	2.6754	2.67861	2.6858	2.69507	2.70456	2.71237
Delias descombesi	Male	UN	red	AH881_UN_H_red		2.49941	2.47679	2.45473	2.43322	2.41227	2.39186	2.37198	2.35262	2.33374	2.31538	2.29754	2.28025	2.26353	2.24708	2.23074	2.21468	2.1991	2.18419	2.17013	2.15712	2.14359	2.12863	2.11342	2.09913	2.08694	2.07803	2.07067	2.06293	2.05558	2.04943	2.04527	2.0439	2.0461	2.05373	2.06665	2.08271	2.09973	2.11556	2.12803	2.14381	2.16815	2.19679	2.22547	2.24992
Delias descombesi	Male	UN	red	PX810_UN_H_red		2.10537	2.11293	2.12074	2.12889	2.1375	2.14667	2.1565	2.16693	2.17776	2.18888	2.20017	2.21152	2.22282	2.23463	2.24739	2.26073	2.27431	2.28778	2.30079	2.31299	2.32743	2.3459	2.36614	2.3859	2.40291	2.41493	2.42341	2.43111	2.43764	2.44264	2.44575	2.44658	2.44479	2.43954	2.43095	2.42005	2.40786	2.39542	2.38376	2.37007	2.35213	2.33179	2.31092	2.29138
Delias descombesi	Male	UN	red	PX813_UN_H_red		2.41041	2.39049	2.37163	2.35397	2.33768	2.32292	2.30985	2.29847	2.28852	2.27976	2.27194	2.2648	2.25811	2.25232	2.24791	2.24463	2.24223	2.24048	2.23913	2.23793	2.24061	2.24927	2.2612	2.27371	2.28409	2.28965	2.29139	2.2921	2.29183	2.29059	2.28842	2.28535	2.28139	2.27538	2.26679	2.25665	2.24598	2.23579	2.22709	2.21934	2.21134	2.20321	2.19504	2.18693
Delias descombesi	Male	UN	yellow	AH720_UN_H_yellow		2.59149	2.57616	2.56267	2.55115	2.54174	2.53457	2.52978	2.52734	2.52701	2.52861	2.53198	2.53693	2.5433	2.55182	2.56306	2.57656	2.59188	2.60857	2.62618	2.64425	2.66636	2.69466	2.72655	2.75946	2.7908	2.81799	2.84189	2.86524	2.88828	2.91126	2.93442	2.958	2.98224	3.00595	3.02834	3.05025	3.07251	3.09596	3.12145	3.14748	3.17258	3.19759	3.22335	3.25068
Delias descombesi	Male	UN	yellow	AH729_UN_H_yellow		2.33162	2.30997	2.29019	2.27228	2.25621	2.24198	2.22958	2.21909	2.21055	2.20394	2.19924	2.19641	2.19544	2.19627	2.19888	2.20331	2.20959	2.21777	2.22787	2.23993	2.25445	2.27165	2.29114	2.31253	2.33544	2.35947	2.38605	2.41627	2.44931	2.48433	2.5205	2.55698	2.59294	2.63047	2.67129	2.71403	2.75733	2.7998	2.8401	2.87986	2.92114	2.96316	3.00514	3.04629
Delias descombesi	Male	UN	yellow	AH761_UN_H_yellow		2.64141	2.64699	2.65275	2.65875	2.66502	2.67162	2.6786	2.68594	2.69353	2.70131	2.70921	2.71718	2.72514	2.73307	2.74099	2.74896	2.75699	2.76514	2.77344	2.78192	2.79018	2.79802	2.80582	2.81393	2.82272	2.83256	2.8413	2.84749	2.85251	2.85773	2.86456	2.87437	2.88854	2.90753	2.92994	2.95438	2.97944	3.00374	3.02589	3.05032	3.08059	3.11393	3.14755	3.17871
Delias descombesi	Male	UN	yellow	AH762_UN_H_yellow		2.8219	2.8112	2.80186	2.7939	2.78735	2.78225	2.77863	2.7765	2.77586	2.77662	2.77873	2.78209	2.78666	2.79233	2.79911	2.80708	2.81632	2.82689	2.83888	2.85237	2.86847	2.88767	2.90912	2.93193	2.95525	2.9782	3.00083	3.02391	3.04766	3.07232	3.09812	3.12528	3.15405	3.18457	3.21663	3.24987	3.28393	3.31846	3.3531	3.38982	3.42991	3.47201	3.51472	3.55667
Delias descombesi	Male	UN	yellow	AH767_UN_H_yellow		2.21786	2.19273	2.16938	2.14782	2.12808	2.11017	2.09413	2.07993	2.06755	2.05696	2.04812	2.04102	2.03563	2.03197	2.0301	2.02999	2.03163	2.03499	2.04006	2.04681	2.05557	2.06651	2.07939	2.09397	2.11001	2.12727	2.14669	2.16897	2.19349	2.21962	2.24673	2.2742	2.30139	2.32954	2.35981	2.39156	2.4241	2.45677	2.48889	2.52235	2.5587	2.59674	2.6353	2.67319
Delias descombesi	Male	UN	yellow	AH867_UN_H_yellow		1.97855	1.95565	1.93446	1.91514	1.89785	1.88273	1.86994	1.85945	1.85099	1.84434	1.83929	1.83562	1.8331	1.83227	1.8336	1.8368	1.8416	1.8477	1.85482	1.86267	1.87478	1.89314	1.91522	1.93847	1.96035	1.97831	1.99132	2.00108	2.00907	2.01682	2.02582	2.0376	2.05364	2.07343	2.09505	2.11794	2.14155	2.16533	2.18871	2.21413	2.24328	2.27455	2.30633	2.33702
Delias descombesi	Male	UN	yellow	AH871_UN_H_yellow		2.91245	2.90206	2.89304	2.88542	2.87922	2.87447	2.87119	2.86938	2.869	2.87001	2.87237	2.87603	2.88095	2.88711	2.89452	2.90322	2.91322	2.92457	2.93728	2.9514	2.96735	2.98533	3.00502	3.02607	3.04816	3.07095	3.09485	3.12034	3.14719	3.17515	3.20401	3.23352	3.26344	3.2949	3.32859	3.3637	3.39942	3.43493	3.46941	3.50606	3.54716	3.59053	3.63397	3.6753
Delias descombesi	Male	UN	yellow	AH881_UN_H_yellow		2.32477	2.30042	2.27835	2.25866	2.24144	2.2268	2.21481	2.2055	2.1987	2.19427	2.19205	2.19189	2.19365	2.19748	2.20359	2.21191	2.22237	2.2349	2.24942	2.26586	2.28552	2.30913	2.33579	2.36463	2.39474	2.42522	2.45683	2.49072	2.52656	2.56401	2.60276	2.64248	2.68284	2.72535	2.7709	2.81825	2.86616	2.91339	2.95867	3.00619	3.05919	3.11507	3.17124	3.22508
Delias descombesi	Male	UN	yellow	PX810_UN_H_yellow		1.96134	1.96947	1.97826	1.98777	1.99806	2.00921	2.02128	2.03413	2.04756	2.06154	2.07606	2.09109	2.10661	2.12272	2.13953	2.15696	2.17499	2.19356	2.21263	2.23214	2.25365	2.27789	2.30366	2.32972	2.35485	2.37781	2.39917	2.42015	2.44056	2.46022	2.47892	2.49648	2.51271	2.52857	2.54488	2.56125	2.57727	2.59254	2.60665	2.62078	2.63598	2.65171	2.6674	2.6825
Delias descombesi	Male	UN	yellow	PX813_UN_H_yellow		2.25351	2.2441	2.23572	2.22843	2.22228	2.21733	2.21366	2.21121	2.20988	2.2096	2.21027	2.21184	2.21422	2.21763	2.22227	2.22803	2.23478	2.2424	2.25077	2.25978	2.27154	2.28717	2.30509	2.32371	2.34144	2.3567	2.36972	2.38197	2.39371	2.40523	2.4168	2.42869	2.44118	2.4544	2.46822	2.48255	2.49727	2.51228	2.52749	2.54226	2.5564	2.57042	2.58482	2.60012
Delias descombesi	Male	UP	white	AH720_UP_F_white		3.00756	3.02139	3.03574	3.05081	3.06675	3.08375	3.10199	3.12146	3.14187	3.16297	3.1845	3.20621	3.22785	3.25026	3.27411	3.29891	3.32415	3.34935	3.37399	3.39759	3.42448	3.45727	3.49283	3.52802	3.55973	3.58482	3.60508	3.62418	3.64186	3.65784	3.67186	3.68364	3.69292	3.69709	3.69528	3.68976	3.68283	3.67677	3.67387	3.67019	3.66181	3.651	3.64003	3.6312
Delias descombesi	Male	UP	white	AH729_UP_F_white		2.9458	2.95031	2.95498	2.95986	2.96503	2.97056	2.97652	2.98294	2.98971	2.99673	3.00387	3.01104	3.01812	3.02548	3.03341	3.04169	3.05008	3.05836	3.0663	3.07367	3.08197	3.09217	3.10322	3.11407	3.12367	3.13096	3.13559	3.13833	3.13984	3.14081	3.14189	3.14376	3.14709	3.15071	3.15328	3.15522	3.15693	3.15882	3.16131	3.16476	3.16894	3.17337	3.17759	3.18112
Delias descombesi	Male	UP	white	AH761_UP_F_white		2.43092	2.42225	2.41462	2.40818	2.40307	2.39945	2.39744	2.39704	2.39797	2.40003	2.40301	2.40671	2.41093	2.41606	2.42247	2.42997	2.43835	2.44741	2.45693	2.46671	2.47926	2.49604	2.51526	2.53513	2.55388	2.56972	2.58295	2.59523	2.60684	2.61804	2.62909	2.64027	2.65184	2.66549	2.68162	2.69848	2.71436	2.72753	2.73626	2.74401	2.7542	2.76507	2.77486	2.7818
Delias descombesi	Male	UP	white	AH762_UP_F_white		2.63154	2.64192	2.65223	2.66248	2.67268	2.68283	2.69292	2.70306	2.71329	2.72356	2.7338	2.74395	2.75394	2.76363	2.77299	2.78212	2.79113	2.8001	2.80915	2.81837	2.82811	2.8385	2.84928	2.8602	2.87102	2.88148	2.89218	2.90365	2.91558	2.92764	2.93951	2.95089	2.96145	2.97149	2.9814	2.99096	2.99999	3.00827	3.01559	3.022	3.0277	3.03274	3.03717	3.04105
Delias descombesi	Male	UP	white	AH767_UP_F_white		2.21177	2.2137	2.21655	2.22047	2.22558	2.232	2.23987	2.24915	2.25962	2.27111	2.28347	2.29654	2.31015	2.32495	2.34145	2.35924	2.37792	2.39711	2.41641	2.43541	2.457	2.48294	2.51117	2.53961	2.56622	2.58891	2.60929	2.63	2.65054	2.67037	2.689	2.7059	2.72056	2.7324	2.74171	2.74929	2.75595	2.76248	2.76968	2.77696	2.7833	2.78883	2.79371	2.79809
Delias descombesi	Male	UP	white	AH867_UP_F_white		2.04703	2.04584	2.04565	2.0467	2.04921	2.05339	2.05948	2.06749	2.07708	2.08791	2.09963	2.1119	2.12436	2.13774	2.15271	2.16888	2.18583	2.20317	2.22049	2.2374	2.2578	2.28408	2.31346	2.34321	2.37058	2.39281	2.41152	2.42991	2.44766	2.46443	2.47986	2.49363	2.50538	2.51342	2.51715	2.51793	2.5171	2.51603	2.51606	2.51543	2.51231	2.50802	2.50387	2.50117
Delias descombesi	Male	UP	white	AH871_UP_F_white		1.96353	1.96706	1.97132	1.97641	1.98247	1.98962	1.99799	2.00753	2.01805	2.02938	2.04137	2.05386	2.06669	2.08054	2.09589	2.11235	2.12949	2.14693	2.16425	2.18104	2.20014	2.22329	2.24847	2.27365	2.2968	2.31589	2.33222	2.34829	2.3638	2.3785	2.39211	2.40435	2.41496	2.42378	2.43099	2.43683	2.44156	2.44541	2.44863	2.44962	2.44749	2.44353	2.43901	2.43522
Delias descombesi	Male	UP	white	AH881_UP_F_white		2.64081	2.64218	2.64385	2.64583	2.64813	2.65076	2.65372	2.65702	2.66065	2.66458	2.66877	2.67322	2.67788	2.68254	2.68712	2.69176	2.69661	2.70183	2.70757	2.71397	2.72096	2.72839	2.7363	2.74474	2.75374	2.76335	2.77345	2.78387	2.79464	2.80578	2.81731	2.82924	2.8416	2.85749	2.87821	2.90105	2.92333	2.94235	2.95544	2.96586	2.97785	2.9901	3.00133	3.01023
Delias descombesi	Male	UP	white	PX810_UP_F_white		3.10356	3.15694	3.20979	3.26227	3.31455	3.36678	3.41911	3.47148	3.52355	3.57516	3.62611	3.67622	3.72531	3.77398	3.82272	3.87118	3.91901	3.96587	4.01141	4.05529	4.1011	4.1509	4.20205	4.25193	4.29788	4.33729	4.37113	4.40219	4.43045	4.45592	4.47861	4.4985	4.51561	4.52837	4.53618	4.54049	4.54273	4.54435	4.54677	4.54773	4.54496	4.53988	4.53391	4.52849
Delias descombesi	Male	UP	white	PX813_UP_F_white		3.02342	3.02668	3.03099	3.03652	3.04343	3.05189	3.06207	3.07394	3.08723	3.1017	3.11712	3.13327	3.14992	3.16787	3.18777	3.20912	3.23147	3.25432	3.2772	3.29964	3.3259	3.3585	3.39435	3.43038	3.46348	3.49057	3.51405	3.53786	3.56119	3.58325	3.60324	3.62037	3.63385	3.6426	3.64707	3.64873	3.64906	3.64951	3.65156	3.65109	3.64481	3.63547	3.62579	3.61852
Delias descombesi	Male	UP	white	AH720_UP_H_white		2.95496	2.94501	2.93685	2.93073	2.92692	2.92569	2.9273	2.93167	2.93834	2.94696	2.9572	2.96874	2.98124	2.99603	3.01415	3.03479	3.05715	3.08041	3.10376	3.12641	3.15487	3.19307	3.23628	3.27977	3.31883	3.34872	3.37149	3.39235	3.41133	3.42847	3.44378	3.4573	3.46906	3.47692	3.47994	3.47993	3.4787	3.47807	3.47985	3.48116	3.47897	3.47486	3.4704	3.46717
Delias descombesi	Male	UP	white	AH729_UP_H_white		2.88666	2.89852	2.91036	2.92223	2.9342	2.94634	2.9587	2.97126	2.9839	2.99654	3.0091	3.02149	3.03363	3.04562	3.05761	3.06954	3.08136	3.09302	3.10448	3.11568	3.12799	3.14213	3.15709	3.17183	3.18534	3.19659	3.20505	3.21128	3.21594	3.21971	3.22322	3.22716	3.23217	3.23819	3.24448	3.25073	3.25659	3.26174	3.26585	3.27125	3.27939	3.28856	3.29707	3.30321
Delias descombesi	Male	UP	white	AH761_UP_H_white		2.36231	2.37295	2.38331	2.39341	2.40326	2.41288	2.42229	2.43148	2.44041	2.44905	2.45734	2.46525	2.47274	2.47944	2.48518	2.49022	2.49483	2.49926	2.50379	2.50866	2.51299	2.51616	2.51885	2.52174	2.52549	2.53078	2.53502	2.53618	2.53584	2.53553	2.53681	2.54123	2.55035	2.56675	2.58981	2.61628	2.6429	2.66642	2.68357	2.70209	2.7288	2.75908	2.7883	2.81185
Delias descombesi	Male	UP	white	AH762_UP_H_white		2.90555	2.91177	2.91811	2.92461	2.93131	2.93822	2.94538	2.95281	2.96044	2.96822	2.9761	2.98402	2.99192	2.99977	3.00758	3.01541	3.02329	3.03129	3.03944	3.04779	3.05802	3.07093	3.08516	3.09941	3.11234	3.12262	3.13036	3.13672	3.142	3.14649	3.15047	3.15424	3.15809	3.16158	3.16429	3.16653	3.16862	3.17088	3.17362	3.1774	3.18209	3.18704	3.19156	3.19501
Delias descombesi	Male	UP	white	AH767_UP_H_white		2.59569	2.60334	2.61172	2.62107	2.63159	2.64351	2.65703	2.67215	2.68852	2.70584	2.72379	2.74209	2.76041	2.77978	2.80099	2.82345	2.84654	2.86967	2.89223	2.91361	2.93812	2.96845	3.00158	3.03447	3.0641	3.08744	3.1055	3.1215	3.13567	3.14827	3.15956	3.16978	3.17919	3.18463	3.18433	3.18062	3.17584	3.17233	3.17243	3.17385	3.17336	3.17191	3.17044	3.16987
Delias descombesi	Male	UP	white	AH867_UP_H_white		2.0028	1.99308	1.98496	1.97869	1.97455	1.9728	1.97372	1.97725	1.98292	1.99036	1.99921	2.00912	2.0197	2.03214	2.04738	2.06475	2.08356	2.10313	2.12277	2.14181	2.16676	2.20143	2.24111	2.28107	2.31658	2.34292	2.36189	2.37852	2.39295	2.4053	2.41572	2.42433	2.43129	2.43306	2.42801	2.41901	2.40897	2.40079	2.39736	2.39542	2.39074	2.38483	2.3792	2.37535
Delias descombesi	Male	UP	white	AH871_UP_H_white		3.2026	3.18791	3.17462	3.16292	3.15297	3.14494	3.13901	3.1351	3.13288	3.13214	3.13268	3.1343	3.1368	3.14092	3.14726	3.15536	3.16479	3.17509	3.18584	3.19658	3.21125	3.23217	3.25646	3.28124	3.30363	3.32075	3.33395	3.34639	3.35793	3.36845	3.3778	3.38584	3.39245	3.39733	3.40057	3.40259	3.40382	3.40468	3.40559	3.40754	3.41064	3.41394	3.41649	3.41735
Delias descombesi	Male	UP	white	AH881_UP_H_white		2.74794	2.7421	2.73704	2.73293	2.72989	2.72807	2.72761	2.72846	2.73036	2.73312	2.73658	2.74055	2.74486	2.74999	2.75638	2.76373	2.77176	2.78018	2.78872	2.79708	2.8079	2.82272	2.83965	2.85682	2.87232	2.88427	2.89336	2.90159	2.90898	2.91556	2.92135	2.9264	2.93073	2.93424	2.93682	2.93849	2.93924	2.93908	2.93802	2.93711	2.93698	2.93703	2.93665	2.93526
Delias descombesi	Male	UP	white	PX810_UP_H_white		2.26821	2.28071	2.29349	2.30673	2.32057	2.33519	2.35074	2.3672	2.38426	2.40169	2.41929	2.43683	2.45409	2.47162	2.48991	2.50865	2.52753	2.54625	2.56449	2.58194	2.60199	2.62657	2.65325	2.6796	2.70317	2.72152	2.7358	2.74867	2.76	2.76964	2.77746	2.78332	2.78707	2.78683	2.78193	2.77403	2.7648	2.75589	2.74898	2.74254	2.73445	2.72547	2.71635	2.70787
Delias descombesi	Male	UP	white	PX813_UP_H_white		2.34648	2.32832	2.3118	2.29705	2.28419	2.27333	2.26459	2.25792	2.2531	2.24998	2.24843	2.24831	2.24948	2.25255	2.258	2.26544	2.27451	2.28484	2.29604	2.30775	2.32345	2.34516	2.37029	2.39628	2.42053	2.44048	2.459	2.47982	2.50162	2.52308	2.54288	2.55969	2.57221	2.58198	2.59125	2.59965	2.60684	2.61248	2.61621	2.61563	2.60999	2.60149	2.59236	2.58478
Papilio demoleus	Female	UN	black	AY754_UN_F_black		1.51944	1.49111	1.46377	1.43739	1.41194	1.38736	1.36363	1.3408	1.31897	1.29816	1.27839	1.25967	1.24203	1.22538	1.20967	1.19494	1.18123	1.16862	1.15713	1.14682	1.1384	1.13215	1.12747	1.12379	1.12052	1.11709	1.11612	1.11954	1.12566	1.1328	1.13928	1.14342	1.14355	1.14212	1.14202	1.14223	1.14172	1.13947	1.13444	1.12372	1.10697	1.08702	1.06671	1.04887
Papilio demoleus	Female	UN	black	AY755_UN_F_black		1.07112	1.06434	1.05748	1.05043	1.04305	1.03522	1.02682	1.01789	1.00864	0.999238	0.98983	0.980569	0.971607	0.962374	0.952434	0.942136	0.931829	0.921862	0.912585	0.904347	0.895642	0.885396	0.8746	0.86425	0.855337	0.848855	0.845274	0.843968	0.844279	0.845552	0.84713	0.848359	0.848581	0.851037	0.857931	0.867051	0.876187	0.883129	0.885666	0.883288	0.87785	0.870684	0.863126	0.856511
Papilio demoleus	Female	UN	black	AY756_UN_F_black		1.40206	1.40108	1.39977	1.39798	1.39555	1.39234	1.38821	1.38318	1.37754	1.37145	1.3651	1.35869	1.35238	1.34549	1.33749	1.32879	1.31982	1.311	1.30276	1.29551	1.28739	1.27704	1.2657	1.25463	1.24505	1.2382	1.23483	1.23423	1.23547	1.2376	1.23971	1.24084	1.24007	1.24038	1.24416	1.24961	1.2549	1.25822	1.25774	1.25252	1.24382	1.23323	1.22229	1.21258
Papilio demoleus	Female	UN	black	AY757_UN_F_black		1.39564	1.38574	1.37634	1.36752	1.35931	1.35179	1.34502	1.33896	1.33351	1.3286	1.32419	1.32021	1.31661	1.31386	1.31228	1.31155	1.31138	1.31145	1.31146	1.31111	1.31145	1.31327	1.31586	1.31851	1.32052	1.32118	1.32114	1.3214	1.32177	1.32204	1.32201	1.32147	1.32022	1.31886	1.31784	1.31675	1.31517	1.31267	1.30883	1.30256	1.29374	1.28349	1.27288	1.26302
Papilio demoleus	Female	UN	black	AY758_UN_F_black		0.581109	0.568473	0.556438	0.545058	0.534384	0.524469	0.515364	0.507085	0.499559	0.49271	0.48646	0.480733	0.47545	0.470912	0.467339	0.464543	0.462331	0.460512	0.458896	0.457291	0.456011	0.455409	0.45535	0.4557	0.456326	0.457092	0.459495	0.464451	0.470956	0.478007	0.484601	0.489734	0.492404	0.492834	0.492084	0.490403	0.488038	0.48524	0.482256	0.478738	0.474374	0.469466	0.464319	0.459233
Papilio demoleus	Female	UN	black	AY759_UN_F_black		0.87924	0.877806	0.876353	0.874935	0.873602	0.872407	0.8714	0.870566	0.869812	0.869077	0.868303	0.867428	0.866393	0.865536	0.865093	0.864852	0.864602	0.86413	0.863224	0.861672	0.860116	0.859075	0.858146	0.85693	0.855025	0.852031	0.847284	0.840822	0.833298	0.825365	0.817678	0.810889	0.805652	0.800714	0.794764	0.788362	0.782068	0.776443	0.772049	0.768573	0.765333	0.762339	0.759599	0.757121
Papilio demoleus	Female	UN	black	AY760_UN_F_black		0.978695	0.968519	0.958674	0.949147	0.939921	0.930984	0.92232	0.913968	0.90598	0.898358	0.891108	0.884231	0.877733	0.871677	0.866093	0.86093	0.856138	0.851666	0.847464	0.843482	0.839573	0.835715	0.83204	0.828681	0.825769	0.823438	0.822671	0.823907	0.826464	0.82966	0.832813	0.835242	0.836263	0.835994	0.835162	0.834004	0.832756	0.831656	0.830938	0.829104	0.825206	0.820311	0.815488	0.811804
Papilio demoleus	Female	UN	black	AY761_UN_F_black		1.5613	1.55298	1.545	1.5374	1.53026	1.52363	1.5176	1.51215	1.50718	1.50262	1.49837	1.49434	1.49046	1.48715	1.48471	1.48289	1.48139	1.47996	1.47831	1.47618	1.4744	1.47363	1.47338	1.47312	1.47234	1.47053	1.46794	1.46516	1.46226	1.45929	1.4563	1.45335	1.45049	1.44745	1.44394	1.44005	1.43583	1.43136	1.4267	1.42119	1.41449	1.40714	1.39969	1.39266
Papilio demoleus	Female	UN	black	AY764_UN_F_black		1.24659	1.25121	1.25543	1.25921	1.26253	1.26533	1.26759	1.2693	1.27052	1.27131	1.27174	1.27187	1.27177	1.2714	1.27069	1.26965	1.26827	1.26656	1.26453	1.26218	1.25833	1.25237	1.24522	1.23774	1.23083	1.22538	1.22108	1.21703	1.21321	1.20961	1.20623	1.20305	1.20006	1.1972	1.19443	1.19177	1.18926	1.18692	1.18478	1.18244	1.17968	1.17677	1.17397	1.17155
Papilio demoleus	Female	UN	black	AY765_UN_F_black		1.51334	1.51047	1.50766	1.5049	1.50221	1.49959	1.49706	1.49461	1.49224	1.48994	1.4877	1.48551	1.48336	1.4814	1.4797	1.47818	1.47673	1.47527	1.47368	1.47188	1.46969	1.46712	1.46435	1.46156	1.45892	1.45661	1.45471	1.45313	1.45182	1.45072	1.44979	1.44898	1.44822	1.44775	1.44767	1.44769	1.44757	1.44702	1.44579	1.44381	1.44133	1.43849	1.43549	1.43249
Papilio demoleus	Female	UN	yellow	AY754_UN_F_yellow		5.0606	5.62209	6.16094	6.67716	7.17074	7.64168	8.09	8.5156	8.91842	9.2985	9.65591	9.99068	10.3029	10.5925	10.8596	11.1042	11.3262	11.5256	11.7022	11.8562	11.9867	12.0935	12.1771	12.2381	12.277	12.2943	12.2803	12.2293	12.1483	12.0443	11.9242	11.795	11.6636	11.512	11.3248	11.1132	10.8883	10.6613	10.4433	10.211	9.94329	9.65442	9.3587	9.07042
Papilio demoleus	Female	UN	yellow	AY755_UN_F_yellow		5.43842	5.98375	6.50758	7.01002	7.49115	7.95109	8.38993	8.80757	9.2038	9.57854	9.93168	10.2632	10.5729	10.8615	11.1294	11.3761	11.6015	11.805	11.9862	12.1449	12.2834	12.4032	12.5026	12.5799	12.6332	12.6608	12.6563	12.618	12.551	12.4606	12.3519	12.2302	12.1006	11.9439	11.7461	11.5206	11.2806	11.0394	10.8103	10.5637	10.2737	9.95865	9.63724	9.32795
Papilio demoleus	Female	UN	yellow	AY756_UN_F_yellow		4.72601	5.17159	5.59891	6.00772	6.39782	6.76897	7.12095	7.45383	7.76802	8.06378	8.34139	8.60112	8.84324	9.06664	9.27046	9.4554	9.62215	9.77139	9.9038	10.0201	10.1162	10.1895	10.2429	10.2792	10.3011	10.3117	10.3059	10.279	10.2335	10.1719	10.0969	10.011	9.91684	9.80543	9.67013	9.51706	9.35234	9.18208	9.01241	8.82466	8.60456	8.36483	8.11816	7.87728
Papilio demoleus	Female	UN	yellow	AY757_UN_F_yellow		3.80028	4.25288	4.68765	5.10469	5.50405	5.88583	6.25009	6.59674	6.92558	7.23659	7.52971	7.80493	8.0622	8.30205	8.52482	8.73015	8.9177	9.08713	9.2381	9.37024	9.48368	9.57877	9.65555	9.71407	9.75437	9.7765	9.7747	9.74595	9.69445	9.62439	9.53997	9.44537	9.34479	9.22403	9.07237	8.89922	8.714	8.52611	8.34496	8.15127	7.92743	7.68533	7.43688	7.19399
Papilio demoleus	Female	UN	yellow	AY758_UN_F_yellow		3.96257	4.4323	4.88405	5.31799	5.73426	6.13302	6.51443	6.87839	7.22463	7.55297	7.86327	8.15536	8.42908	8.68539	8.92496	9.14718	9.35144	9.53715	9.7037	9.85049	9.97939	10.0919	10.1868	10.2629	10.319	10.3539	10.3623	10.3425	10.2989	10.2358	10.1574	10.0682	9.97236	9.85487	9.7044	9.53093	9.34443	9.15488	8.97225	8.77598	8.54732	8.29894	8.0435	7.79367
Papilio demoleus	Female	UN	yellow	AY759_UN_F_yellow		4.04873	4.57795	5.08577	5.57235	6.03783	6.48238	6.90615	7.309	7.69061	8.05085	8.38956	8.70662	9.00188	9.2762	9.53017	9.76325	9.97493	10.1647	10.332	10.4763	10.5994	10.7027	10.7849	10.845	10.8817	10.8941	10.8729	10.8146	10.726	10.6141	10.4859	10.3484	10.2084	10.0434	9.83613	9.60143	9.35405	9.1088	8.88045	8.64288	8.37011	8.07725	7.77938	7.49159
Papilio demoleus	Female	UN	yellow	AY760_UN_F_yellow		4.15876	4.7236	5.26725	5.78988	6.29162	6.77264	7.23309	7.67288	8.09168	8.48935	8.86573	9.22066	9.554	9.8667	10.1594	10.4315	10.6825	10.9117	11.1186	11.3025	11.4663	11.6118	11.7371	11.8402	11.9194	11.9726	11.9938	11.9817	11.9413	11.8776	11.7956	11.7003	11.5967	11.4673	11.299	11.1036	10.893	10.6788	10.4729	10.2516	9.99276	9.71087	9.42031	9.13549
Papilio demoleus	Female	UN	yellow	AY761_UN_F_yellow		7.1223	7.54685	7.95563	8.34877	8.72644	9.08877	9.43591	9.76782	10.0842	10.3849	10.6698	10.9386	11.1912	11.4285	11.651	11.8583	12.0498	12.2249	12.3832	12.5242	12.65	12.7621	12.8592	12.9398	13.0025	13.0457	13.0645	13.0573	13.0285	12.9822	12.9229	12.8547	12.7818	12.6911	12.5721	12.4334	12.2833	12.1303	11.9828	11.8262	11.6458	11.4499	11.2469	11.0452
Papilio demoleus	Female	UN	yellow	AY764_UN_F_yellow		4.29027	4.79437	5.27885	5.74373	6.18905	6.61484	7.02114	7.4079	7.77503	8.12252	8.45037	8.75856	9.04708	9.31627	9.56631	9.79699	10.0081	10.1994	10.3707	10.5218	10.6525	10.763	10.8534	10.9239	10.9748	11.0062	11.0126	10.9912	10.9458	10.8803	10.7988	10.7052	10.6034	10.4784	10.3194	10.1367	9.94061	9.74134	9.54916	9.34128	9.09758	8.83241	8.56009	8.29497
Papilio demoleus	Female	UN	yellow	AY765_UN_F_yellow		3.85517	4.34053	4.80654	5.25335	5.68116	6.09014	6.48046	6.85203	7.20448	7.53765	7.85134	8.14538	8.41958	8.67488	8.91197	9.13025	9.32914	9.50805	9.66641	9.80361	9.92112	10.0202	10.1	10.1597	10.1985	10.2155	10.2024	10.1559	10.0822	9.98749	9.87812	9.76034	9.64042	9.49798	9.3173	9.11159	8.89405	8.67791	8.47637	8.26736	8.02833	7.77177	7.51019	7.25607
Papilio demoleus	Female	UN	black	AY754_UN_H_black		0.856521	0.842323	0.828667	0.815528	0.802884	0.790711	0.778985	0.767752	0.757074	0.746958	0.737407	0.728429	0.720029	0.712127	0.704677	0.697728	0.691332	0.685539	0.680402	0.67597	0.672607	0.670439	0.669165	0.668482	0.668088	0.667679	0.669262	0.674151	0.681008	0.688492	0.695265	0.699986	0.701317	0.700795	0.700537	0.700072	0.698931	0.696642	0.692735	0.684688	0.671833	0.656479	0.640936	0.627513
Papilio demoleus	Female	UN	black	AY755_UN_H_black		0.601293	0.591967	0.582828	0.573807	0.564832	0.555834	0.546742	0.537553	0.528377	0.519318	0.51048	0.501965	0.493877	0.48598	0.47806	0.470257	0.462708	0.455553	0.448929	0.442976	0.436989	0.430467	0.423851	0.417584	0.412109	0.407868	0.405399	0.404598	0.404946	0.405922	0.407007	0.407681	0.407423	0.408473	0.412442	0.417861	0.423264	0.427186	0.428158	0.425219	0.419331	0.411918	0.404402	0.398208
Papilio demoleus	Female	UN	black	AY756_UN_H_black		0.655953	0.641247	0.627132	0.613551	0.600449	0.58777	0.575456	0.563517	0.552047	0.54112	0.530812	0.521198	0.512352	0.504124	0.496374	0.48919	0.482661	0.476875	0.471922	0.467889	0.464731	0.462316	0.460603	0.459549	0.459114	0.459255	0.461059	0.465136	0.470738	0.477114	0.483514	0.489189	0.49339	0.499142	0.50863	0.519841	0.530761	0.539375	0.543671	0.542922	0.538723	0.532539	0.525838	0.520086
Papilio demoleus	Female	UN	black	AY757_UN_H_black		0.652994	0.64833	0.644019	0.640097	0.636603	0.633576	0.631051	0.629032	0.627461	0.626289	0.62547	0.624953	0.624691	0.624985	0.626038	0.627657	0.629649	0.631819	0.633974	0.635919	0.638251	0.641442	0.645115	0.648892	0.652397	0.655252	0.658674	0.663649	0.669456	0.675375	0.680684	0.684661	0.686587	0.687036	0.686987	0.686322	0.684925	0.682677	0.679461	0.673869	0.665404	0.655317	0.644861	0.635286
Papilio demoleus	Female	UN	black	AY758_UN_H_black		0.435317	0.423115	0.411631	0.400917	0.391022	0.381997	0.373891	0.366714	0.360396	0.354869	0.350066	0.34592	0.342363	0.339791	0.338476	0.33816	0.338585	0.339495	0.340633	0.341741	0.343538	0.346619	0.350537	0.354848	0.359106	0.362865	0.367919	0.375633	0.384919	0.394691	0.403861	0.411343	0.416048	0.419484	0.423379	0.426983	0.429546	0.430316	0.428543	0.42313	0.41436	0.403555	0.392036	0.381126
Papilio demoleus	Female	UN	black	AY759_UN_H_black		0.548712	0.537693	0.52713	0.516997	0.507269	0.497922	0.48893	0.4803	0.472077	0.464301	0.457011	0.450244	0.444039	0.438374	0.4332	0.428517	0.424327	0.42063	0.417427	0.414718	0.411676	0.407888	0.403981	0.400582	0.398316	0.397811	0.400197	0.405534	0.412838	0.421129	0.429425	0.436742	0.4421	0.447319	0.454212	0.461788	0.469052	0.475014	0.478681	0.480573	0.481897	0.482688	0.482985	0.482822
Papilio demoleus	Female	UN	black	AY760_UN_H_black		0.666617	0.65365	0.641153	0.629164	0.617721	0.606863	0.596628	0.587017	0.577971	0.569441	0.561374	0.553719	0.546425	0.539772	0.533954	0.528795	0.524118	0.519746	0.515502	0.511209	0.507466	0.504732	0.502621	0.500751	0.498734	0.496187	0.493484	0.491185	0.489186	0.487385	0.485676	0.483957	0.482123	0.479992	0.477545	0.474916	0.472243	0.469661	0.467308	0.464862	0.462034	0.459007	0.455965	0.453093
Papilio demoleus	Female	UN	black	AY761_UN_H_black		0.680752	0.670658	0.660943	0.65161	0.642662	0.634102	0.625931	0.61814	0.610721	0.603682	0.59703	0.590775	0.584925	0.579557	0.574706	0.570313	0.566317	0.56266	0.559282	0.556125	0.552481	0.548067	0.543458	0.539226	0.535947	0.534194	0.534597	0.536985	0.540738	0.545231	0.549844	0.553954	0.556939	0.560419	0.565719	0.571772	0.577515	0.58188	0.583802	0.584586	0.5859	0.587225	0.58804	0.587826
Papilio demoleus	Female	UN	black	AY764_UN_H_black		0.658829	0.657124	0.655482	0.653912	0.652423	0.651025	0.649727	0.648527	0.647413	0.646381	0.645428	0.644548	0.643738	0.643193	0.643021	0.643087	0.643258	0.643399	0.643375	0.643054	0.64233	0.641272	0.640001	0.638639	0.63731	0.636134	0.635455	0.63538	0.63568	0.636124	0.636484	0.636531	0.636034	0.634377	0.631498	0.628	0.624484	0.621553	0.61981	0.618597	0.617001	0.615233	0.613506	0.612032
Papilio demoleus	Female	UN	black	AY765_UN_H_black		0.537683	0.535869	0.533961	0.531896	0.529608	0.527031	0.524099	0.520837	0.517368	0.513779	0.510157	0.506589	0.503162	0.4997	0.496027	0.492236	0.48842	0.484669	0.481075	0.477732	0.473328	0.467124	0.46007	0.453113	0.447205	0.443292	0.44185	0.44233	0.444147	0.446714	0.449447	0.451759	0.453065	0.454331	0.456592	0.45936	0.462152	0.464482	0.465864	0.466092	0.46549	0.464369	0.463042	0.461821
Papilio demoleus	Female	UN	orange	AY754_UN_H_orange		1.37528	1.37818	1.38075	1.38292	1.38461	1.38574	1.38623	1.38611	1.38553	1.38458	1.38336	1.38196	1.38048	1.37864	1.37623	1.37339	1.3703	1.36712	1.364	1.36111	1.35775	1.35341	1.34853	1.34356	1.33894	1.33512	1.33233	1.33033	1.32884	1.3276	1.32631	1.32471	1.32252	1.3209	1.32072	1.3212	1.32158	1.32109	1.31898	1.31331	1.30393	1.2927	1.28147	1.27211
Papilio demoleus	Female	UN	orange	AY755_UN_H_orange		1.5147	1.53164	1.54809	1.56398	1.57926	1.59386	1.60775	1.62093	1.6335	1.64552	1.65706	1.66817	1.67891	1.68896	1.69807	1.70647	1.71436	1.72196	1.72949	1.73717	1.74405	1.7495	1.75414	1.75865	1.76366	1.76981	1.77607	1.78131	1.78607	1.79092	1.7964	1.80305	1.81143	1.82302	1.83788	1.85439	1.87095	1.88596	1.89779	1.90775	1.918	1.92824	1.93817	1.9475
Papilio demoleus	Female	UN	orange	AY756_UN_H_orange		2.00665	2.00947	2.01221	2.01481	2.01722	2.01939	2.02127	2.0229	2.02439	2.02578	2.02712	2.02844	2.02979	2.03093	2.03172	2.0323	2.03282	2.03343	2.03428	2.0355	2.03768	2.04093	2.04473	2.04857	2.05193	2.05429	2.05687	2.06077	2.06526	2.06963	2.07318	2.07518	2.07491	2.0737	2.07295	2.07211	2.07061	2.06789	2.0634	2.0541	2.03913	2.02116	2.00286	1.9869
Papilio demoleus	Female	UN	orange	AY757_UN_H_orange		1.8235	1.8463	1.86876	1.89095	1.91293	1.93479	1.95659	1.97827	1.9997	2.02082	2.04155	2.06184	2.08161	2.10126	2.12107	2.14079	2.16017	2.17895	2.19688	2.2137	2.22964	2.24502	2.25982	2.27399	2.28748	2.30026	2.31141	2.32051	2.32825	2.33532	2.34238	2.35012	2.35923	2.37016	2.3823	2.39473	2.40657	2.41689	2.4248	2.43211	2.44059	2.44924	2.45707	2.46309
Papilio demoleus	Female	UN	orange	AY758_UN_H_orange		1.41765	1.43413	1.45024	1.466	1.4814	1.49648	1.51124	1.52569	1.53979	1.55355	1.56694	1.57996	1.59258	1.60495	1.61714	1.62906	1.64062	1.65172	1.66227	1.67219	1.68066	1.6874	1.6931	1.69843	1.70407	1.71069	1.71824	1.7261	1.73413	1.74219	1.75015	1.75786	1.76519	1.7729	1.78138	1.78996	1.79797	1.80474	1.80959	1.81356	1.81779	1.82179	1.8251	1.82721
Papilio demoleus	Female	UN	orange	AY759_UN_H_orange		1.29557	1.30671	1.31758	1.3282	1.33863	1.34892	1.35913	1.36922	1.37911	1.38877	1.39812	1.40713	1.41574	1.42436	1.43326	1.44217	1.45083	1.45897	1.46634	1.47267	1.47882	1.48545	1.49199	1.49785	1.50246	1.50524	1.50609	1.50549	1.50377	1.50128	1.49835	1.4953	1.49247	1.48811	1.48104	1.47248	1.46364	1.45573	1.44997	1.44462	1.43771	1.43008	1.42256	1.41601
Papilio demoleus	Female	UN	orange	AY760_UN_H_orange		1.29031	1.28394	1.27783	1.272	1.26647	1.26128	1.25644	1.25198	1.24784	1.244	1.24039	1.23699	1.23375	1.23079	1.22823	1.22598	1.22398	1.22214	1.22039	1.21866	1.21757	1.2175	1.21802	1.21867	1.21901	1.21861	1.21793	1.21759	1.21741	1.21722	1.21683	1.21607	1.21475	1.21253	1.20943	1.20584	1.20215	1.19873	1.19597	1.19342	1.19046	1.18727	1.184	1.18081
Papilio demoleus	Female	UN	orange	AY761_UN_H_orange		1.3254	1.3175	1.31021	1.30364	1.29791	1.29314	1.28946	1.28684	1.28512	1.28411	1.28366	1.2836	1.28378	1.28482	1.28717	1.29047	1.29434	1.2984	1.30227	1.30557	1.31036	1.318	1.3271	1.33626	1.34408	1.34916	1.35234	1.35531	1.35794	1.36008	1.36162	1.36242	1.36235	1.36039	1.35616	1.35045	1.34407	1.33784	1.33254	1.32719	1.32058	1.31325	1.30573	1.29854
Papilio demoleus	Female	UN	orange	AY764_UN_H_orange		4.09877	4.15894	4.2176	4.27473	4.3303	4.38429	4.43668	4.48748	4.53674	4.5845	4.63076	4.67554	4.71886	4.76051	4.80035	4.83851	4.87513	4.91035	4.9443	4.97712	5.00791	5.03614	5.06246	5.08753	5.112	5.13652	5.16055	5.18322	5.20469	5.22516	5.2448	5.26379	5.28231	5.29958	5.31505	5.3292	5.34255	5.35561	5.36887	5.38298	5.39773	5.4124	5.42624	5.43851
Papilio demoleus	Female	UN	orange	AY765_UN_H_orange		1.71804	1.7329	1.74778	1.7627	1.77768	1.79275	1.80793	1.82321	1.83855	1.85392	1.8693	1.88467	1.89999	1.91547	1.93124	1.94717	1.96313	1.97899	1.99461	2.00988	2.02539	2.04155	2.05792	2.07406	2.08955	2.10395	2.11837	2.1338	2.14958	2.16507	2.17962	2.19259	2.20332	2.21096	2.21583	2.219	2.22159	2.22468	2.22937	2.23428	2.23774	2.24044	2.24303	2.24619
Papilio demoleus	Female	UN	yellow	AY754_UN_H_yellow		5.07545	5.68429	6.27071	6.83487	7.37691	7.89699	8.39526	8.87163	9.32579	9.75758	10.1668	10.5533	10.917	11.2585	11.5785	11.8764	12.152	12.4046	12.6339	12.8394	13.0247	13.192	13.3385	13.4619	13.5595	13.6288	13.6631	13.6613	13.629	13.5717	13.495	13.4046	13.3059	13.1821	13.0199	12.8303	12.6243	12.4128	12.2069	11.9817	11.7154	11.4238	11.1225	10.8274
Papilio demoleus	Female	UN	yellow	AY755_UN_H_yellow		5.10093	5.74144	6.35746	6.94916	7.51667	8.06017	8.5798	9.07556	9.54719	9.99448	10.4172	10.8151	11.188	11.5368	11.862	12.1632	12.4399	12.6916	12.9177	13.1178	13.2962	13.4554	13.5923	13.7038	13.787	13.8386	13.854	13.8336	13.7818	13.7029	13.6015	13.482	13.3488	13.1807	12.9636	12.7128	12.4435	12.171	11.9103	11.6288	11.2974	10.9361	10.5653	10.2051
Papilio demoleus	Female	UN	yellow	AY756_UN_H_yellow		4.7532	5.30869	5.84287	6.35555	6.84656	7.3157	7.76278	8.18784	8.59119	8.97307	9.33371	9.67336	9.99226	10.2894	10.5639	10.8165	11.0479	11.2586	11.4493	11.6207	11.7683	11.8893	11.9869	12.0644	12.125	12.1718	12.1984	12.1984	12.1756	12.1337	12.0765	12.0075	11.9306	11.8363	11.7166	11.5771	11.4236	11.2619	11.0976	10.9151	10.7018	10.4682	10.225	9.98284
Papilio demoleus	Female	UN	yellow	AY757_UN_H_yellow		3.89005	4.47966	5.04879	5.59778	6.12695	6.63663	7.12716	7.59845	8.04993	8.48116	8.89174	9.28123	9.64923	9.99736	10.3269	10.6368	10.9262	11.1939	11.4391	11.6607	11.8653	12.0572	12.2316	12.3839	12.5093	12.6033	12.6638	12.694	12.6967	12.675	12.6317	12.5697	12.4919	12.3818	12.229	12.0456	11.8437	11.6353	11.4325	11.2108	10.9478	10.6586	10.3581	10.0615
Papilio demoleus	Female	UN	yellow	AY758_UN_H_yellow		4.62634	5.2056	5.76462	6.30356	6.82256	7.32178	7.80137	8.26124	8.70106	9.12069	9.51997	9.89875	10.2569	10.5952	10.9142	11.2135	11.4926	11.7508	11.9878	12.203	12.3985	12.5756	12.7332	12.8697	12.9838	13.0743	13.1363	13.1687	13.1754	13.16	13.1265	13.0787	13.0203	12.9394	12.8266	12.6897	12.5365	12.3748	12.2124	12.0322	11.8193	11.5843	11.3381	11.0914
Papilio demoleus	Female	UN	yellow	AY759_UN_H_yellow		3.43483	4.02159	4.58683	5.13085	5.65396	6.15647	6.63869	7.10046	7.5412	7.96055	8.35819	8.73376	9.08692	9.41931	9.73212	10.0244	10.295	10.5431	10.7676	10.9675	11.1485	11.314	11.4604	11.5835	11.6796	11.7448	11.773	11.7646	11.7253	11.6605	11.5759	11.477	11.3694	11.2319	11.0493	10.836	10.6067	10.3757	10.1576	9.9257	9.65426	9.35886	9.05508	8.75853
Papilio demoleus	Female	UN	yellow	AY760_UN_H_yellow		7.06591	7.83964	8.58606	9.30495	9.99612	10.6594	11.2944	11.9014	12.4806	13.0324	13.5569	14.0544	14.5252	14.9681	15.3822	15.7683	16.127	16.4592	16.7657	17.047	17.2976	17.5139	17.7001	17.8605	17.9992	18.1204	18.2163	18.2794	18.3139	18.3238	18.3134	18.287	18.2486	18.1885	18.0979	17.9825	17.8481	17.7003	17.545	17.3694	17.1624	16.9321	16.6862	16.433
Papilio demoleus	Female	UN	yellow	AY761_UN_H_yellow		4.8489	5.02511	5.19759	5.36638	5.53153	5.69309	5.85111	6.0056	6.15649	6.3037	6.44717	6.5868	6.72254	6.85459	6.98312	7.10802	7.22916	7.34639	7.45959	7.56864	7.67367	7.77492	7.87237	7.96601	8.05582	8.14179	8.2218	8.29477	8.36229	8.42594	8.48729	8.54793	8.60942	8.66716	8.71734	8.76274	8.80616	8.85039	8.89821	8.94737	8.99414	9.03918	9.08312	9.12661
Papilio demoleus	Female	UN	yellow	AY764_UN_H_yellow		4.20131	4.76732	5.31301	5.83849	6.34388	6.82929	7.29484	7.74044	8.16586	8.57098	8.95571	9.31994	9.66358	9.98745	10.2921	10.577	10.8416	11.0855	11.3079	11.5086	11.6889	11.8503	11.9915	12.1117	12.2097	12.2846	12.3314	12.3488	12.3405	12.3104	12.2626	12.2008	12.1291	12.0329	11.9017	11.7453	11.5735	11.3961	11.2229	11.0339	10.8105	10.5651	10.3098	10.057
Papilio demoleus	Female	UN	yellow	AY765_UN_H_yellow		4.43008	4.69807	4.95966	5.21477	5.4633	5.70517	5.94029	6.1686	6.39023	6.60533	6.81406	7.01656	7.213	7.40284	7.58565	7.76176	7.93149	8.09516	8.25309	8.40561	8.54821	8.67847	8.79975	8.91543	9.0289	9.14352	9.25086	9.34358	9.42671	9.50528	9.58432	9.66885	9.76392	9.8612	9.9516	10.039	10.1272	10.22	10.3214	10.4344	10.5565	10.6835	10.811	10.9346
Papilio demoleus	Female	UP	black	AY754_UP_F_black		0.98614	0.976348	0.966474	0.95642	0.946093	0.935396	0.924236	0.912633	0.900757	0.888727	0.876666	0.864695	0.852935	0.841011	0.828617	0.81598	0.803326	0.790881	0.778871	0.767523	0.755755	0.742812	0.729401	0.716233	0.704018	0.693464	0.684718	0.677248	0.670746	0.664905	0.659421	0.653985	0.648291	0.644486	0.643884	0.644934	0.646084	0.645782	0.642477	0.635677	0.626622	0.616356	0.605921	0.596361
Papilio demoleus	Female	UP	black	AY755_UP_F_black		0.920189	0.896045	0.872652	0.84992	0.827763	0.806092	0.78482	0.763974	0.743712	0.724144	0.705379	0.687528	0.670701	0.654638	0.63911	0.624269	0.610266	0.597256	0.58539	0.574819	0.565593	0.557547	0.550517	0.544337	0.538844	0.533873	0.531754	0.533856	0.538574	0.544304	0.549441	0.55238	0.551516	0.550672	0.553346	0.557451	0.560897	0.561597	0.557461	0.546169	0.528632	0.507612	0.485868	0.466159
Papilio demoleus	Female	UP	black	AY756_UP_F_black		0.237031	0.231615	0.226318	0.221104	0.215938	0.210783	0.205604	0.200406	0.195253	0.190192	0.185268	0.180528	0.17602	0.171632	0.167266	0.162988	0.158865	0.154964	0.151351	0.148094	0.145136	0.14237	0.139789	0.137387	0.135154	0.133083	0.131349	0.130061	0.12911	0.128389	0.127792	0.127211	0.126538	0.126943	0.129078	0.132067	0.135029	0.137087	0.137363	0.13527	0.131379	0.126547	0.121628	0.117477
Papilio demoleus	Female	UP	black	AY757_UP_F_black		0.649169	0.63454	0.620634	0.607532	0.595315	0.584063	0.573858	0.564671	0.556363	0.548839	0.542009	0.535779	0.530058	0.525364	0.522056	0.519807	0.518292	0.517183	0.516153	0.514876	0.514533	0.516003	0.51851	0.521276	0.523523	0.524474	0.52517	0.526854	0.529051	0.531286	0.533086	0.533974	0.533476	0.531926	0.529926	0.527403	0.524284	0.520498	0.515971	0.510152	0.502905	0.494781	0.486328	0.478098
Papilio demoleus	Female	UP	black	AY758_UP_F_black		0.620614	0.597661	0.575766	0.554975	0.535337	0.5169	0.49971	0.483803	0.469128	0.455604	0.443151	0.431687	0.421132	0.411855	0.404122	0.397697	0.392342	0.387821	0.383896	0.380332	0.378256	0.378444	0.38013	0.382549	0.384936	0.386525	0.389394	0.39534	0.403172	0.411698	0.419728	0.426071	0.429536	0.430881	0.431634	0.431754	0.431204	0.429944	0.427937	0.424228	0.418418	0.4113	0.403665	0.396307
Papilio demoleus	Female	UP	black	AY759_UP_F_black		0.501611	0.492207	0.483139	0.474407	0.466011	0.45795	0.450224	0.442854	0.435858	0.429229	0.422961	0.417049	0.411485	0.406396	0.401853	0.397766	0.39405	0.390617	0.387379	0.384249	0.381375	0.378904	0.376749	0.374821	0.373032	0.371296	0.370992	0.372947	0.376242	0.379957	0.383172	0.384968	0.384426	0.381888	0.378459	0.374362	0.369821	0.36506	0.360303	0.35375	0.344355	0.333465	0.32243	0.3126
Papilio demoleus	Female	UP	black	AY760_UP_F_black		0.426192	0.429655	0.432863	0.435807	0.438479	0.440871	0.442975	0.44477	0.446263	0.447485	0.448469	0.449248	0.449854	0.450424	0.451007	0.451501	0.451804	0.451813	0.451427	0.450544	0.448928	0.446539	0.443561	0.44018	0.436581	0.432949	0.429374	0.425771	0.422066	0.418183	0.414047	0.409583	0.404717	0.398715	0.391343	0.383272	0.375173	0.367719	0.36158	0.355461	0.348082	0.340143	0.332343	0.325381
Papilio demoleus	Female	UP	black	AY761_UP_F_black		0.697673	0.681265	0.665598	0.650664	0.636453	0.622956	0.610163	0.598088	0.586761	0.576194	0.566399	0.557391	0.549181	0.541874	0.535512	0.530017	0.52531	0.521314	0.517949	0.515138	0.512658	0.510466	0.508752	0.507708	0.507523	0.508389	0.512378	0.520427	0.531019	0.542637	0.553764	0.562885	0.568481	0.573045	0.579262	0.58591	0.591767	0.595609	0.596213	0.592594	0.585507	0.576339	0.56648	0.55732
Papilio demoleus	Female	UP	black	AY764_UP_F_black		0.599694	0.592276	0.584826	0.577283	0.569584	0.561665	0.553464	0.545	0.536386	0.527708	0.519049	0.510493	0.502123	0.493732	0.485133	0.476441	0.467773	0.459242	0.450966	0.443059	0.434243	0.42378	0.412588	0.401588	0.3917	0.383845	0.378275	0.374332	0.371569	0.369538	0.367794	0.365888	0.363376	0.361081	0.359855	0.35929	0.358976	0.358507	0.357472	0.355959	0.354346	0.352658	0.350925	0.349173
Papilio demoleus	Female	UP	black	AY765_UP_F_black		0.718406	0.708249	0.698374	0.688741	0.67931	0.670039	0.660888	0.651874	0.643079	0.63456	0.626373	0.618576	0.611225	0.604324	0.597824	0.591704	0.585943	0.58052	0.575414	0.570603	0.56554	0.559955	0.554245	0.548807	0.544037	0.540332	0.538927	0.540164	0.543095	0.546775	0.550256	0.552594	0.552841	0.551952	0.55134	0.550752	0.549931	0.548623	0.546573	0.54275	0.536879	0.529837	0.522501	0.51575
Papilio demoleus	Female	UP	yellow	AY754_UP_F_yellow		2.46158	2.78897	3.10228	3.40163	3.68714	3.95894	4.21713	4.46163	4.69219	4.90871	5.11108	5.29918	5.47293	5.63318	5.78052	5.9144	6.03427	6.13958	6.22978	6.30432	6.36521	6.41393	6.44912	6.46944	6.47355	6.4601	6.42221	6.35757	6.27168	6.17006	6.05822	5.94165	5.82587	5.69345	5.53083	5.34936	5.16037	4.9752	4.8052	4.62697	4.41912	4.19592	3.97164	3.76057
Papilio demoleus	Female	UP	yellow	AY755_UP_F_yellow		2.4769	2.72326	2.9588	3.18368	3.39807	3.60213	3.79603	3.9797	4.15284	4.31525	4.46675	4.60714	4.73622	4.85502	4.96427	5.06335	5.15162	5.22844	5.2932	5.34525	5.38812	5.4241	5.45073	5.46554	5.46609	5.4499	5.41197	5.35194	5.27431	5.18359	5.08426	4.98086	4.87786	4.7595	4.614	4.45188	4.28368	4.11991	3.9711	3.81669	3.63729	3.44523	3.25279	3.07228
Papilio demoleus	Female	UP	yellow	AY756_UP_F_yellow		1.8747	2.06503	2.24706	2.42084	2.58642	2.74387	2.89325	3.03446	3.16739	3.29199	3.40824	3.51609	3.61553	3.70701	3.79084	3.86671	3.93435	3.99344	4.04371	4.08485	4.11837	4.14523	4.16437	4.1747	4.17515	4.16464	4.13926	4.09792	4.04385	3.98025	3.91036	3.83738	3.76452	3.68248	3.5838	3.47448	3.36055	3.248	3.14286	3.03133	2.90143	2.76183	2.62123	2.48832
Papilio demoleus	Female	UP	yellow	AY757_UP_F_yellow		1.88165	2.16901	2.44555	2.71152	2.96719	3.2128	3.44861	3.67451	3.89003	4.0949	4.28883	4.47155	4.64277	4.80407	4.95656	5.09925	5.23115	5.35126	5.45859	5.55215	5.63636	5.7143	5.78292	5.8392	5.88011	5.9026	5.90449	5.88738	5.85392	5.80677	5.74859	5.68202	5.60972	5.51833	5.39908	5.26151	5.11519	4.96967	4.83451	4.69	4.51816	4.33112	4.14102	3.96001
Papilio demoleus	Female	UP	yellow	AY758_UP_F_yellow		1.72089	1.90016	2.07215	2.23709	2.39522	2.54676	2.69195	2.83072	2.96265	3.08746	3.20489	3.31467	3.41653	3.51192	3.60187	3.68546	3.76179	3.82994	3.889	3.93807	3.98079	4.0198	4.05265	4.07692	4.09016	4.08996	4.07356	4.04179	3.99751	3.9436	3.88294	3.81841	3.75288	3.67466	3.5754	3.46303	3.34545	3.23059	3.12635	3.01819	2.89198	2.75629	2.61972	2.49083
Papilio demoleus	Female	UP	yellow	AY759_UP_F_yellow		1.77841	2.06846	2.34672	2.6134	2.86869	3.1128	3.34593	3.56794	3.77843	3.97719	4.16404	4.33878	4.50122	4.65256	4.79367	4.92378	5.04212	5.14794	5.24047	5.31896	5.38674	5.44611	5.49479	5.53049	5.55091	5.55376	5.5333	5.48858	5.42455	5.34614	5.25827	5.16589	5.07393	4.96554	4.82806	4.67276	4.51089	4.35371	4.21247	4.06743	3.89885	3.71807	3.53637	3.36508
Papilio demoleus	Female	UP	yellow	AY760_UP_F_yellow		1.62997	1.96829	2.29305	2.60442	2.90259	3.18773	3.46002	3.71931	3.96521	4.19758	4.41628	4.62115	4.81206	4.9902	5.15637	5.3098	5.44974	5.57542	5.68608	5.78095	5.86258	5.93288	5.99013	6.03265	6.05873	6.06667	6.05051	6.0087	5.94618	5.86788	5.77873	5.68365	5.58758	5.47324	5.32781	5.16286	4.98998	4.82078	4.66683	4.50725	4.3215	4.12172	3.92003	3.72857
Papilio demoleus	Female	UP	yellow	AY761_UP_F_yellow		1.79071	2.09673	2.38966	2.66973	2.93716	3.19219	3.43504	3.66557	3.88335	4.08812	4.27966	4.45772	4.62208	4.77388	4.91398	5.04165	5.15617	5.25683	5.3429	5.41365	5.47105	5.51672	5.54952	5.56828	5.57185	5.55906	5.52217	5.45821	5.37317	5.27304	5.16384	5.05156	4.9422	4.81593	4.65754	4.47992	4.29597	4.11857	3.96063	3.8022	3.62205	3.43118	3.24059	3.06129
Papilio demoleus	Female	UP	yellow	AY764_UP_F_yellow		1.91676	2.17224	2.41779	2.65361	2.87991	3.09689	3.30476	3.50339	3.69238	3.87154	4.04066	4.19955	4.34802	4.48744	4.61874	4.74106	4.85352	4.95525	5.04536	5.123	5.19187	5.25455	5.30848	5.3511	5.37983	5.39211	5.38488	5.3589	5.31727	5.26314	5.19963	5.12986	5.05697	4.96816	4.85449	4.72482	4.58803	4.45299	4.32857	4.1978	4.04449	3.8787	3.71047	3.54987
Papilio demoleus	Female	UP	yellow	AY765_UP_F_yellow		1.54257	1.81632	2.07831	2.32866	2.5675	2.79495	3.01113	3.2159	3.40897	3.59025	3.75966	3.91714	4.06259	4.19682	4.32036	4.43269	4.53329	4.62167	4.69731	4.75969	4.80974	4.84834	4.87498	4.88915	4.89032	4.87796	4.84439	4.7861	4.70886	4.61846	4.52066	4.42124	4.32598	4.21796	4.08357	3.93357	3.77872	3.62978	3.4975	3.36491	3.21405	3.05421	2.89469	2.74475
Papilio demoleus	Female	UP	black	AY754_UP_H_black		0.657512	0.657036	0.656222	0.654976	0.653202	0.650806	0.647693	0.64387	0.639492	0.634688	0.629585	0.624312	0.618996	0.613174	0.606489	0.599224	0.591663	0.584089	0.576786	0.570038	0.562217	0.552255	0.541276	0.530399	0.520749	0.513447	0.508282	0.504151	0.500834	0.498112	0.495766	0.493577	0.491326	0.492116	0.49758	0.505297	0.512844	0.5178	0.517741	0.513498	0.507811	0.501131	0.493904	0.486579
Papilio demoleus	Female	UP	black	AY755_UP_H_black		0.61742	0.607538	0.59792	0.588526	0.579318	0.570257	0.561306	0.552476	0.543836	0.535433	0.527311	0.519518	0.512099	0.50497	0.498051	0.491395	0.485052	0.479075	0.473514	0.468422	0.464323	0.461399	0.459188	0.457225	0.455048	0.452192	0.449426	0.447564	0.44622	0.445006	0.443535	0.441417	0.438266	0.435481	0.434158	0.43346	0.432547	0.430581	0.426723	0.419314	0.408351	0.39548	0.382347	0.370596
Papilio demoleus	Female	UP	black	AY756_UP_H_black		0.526045	0.514626	0.503513	0.492635	0.481921	0.471297	0.460691	0.450111	0.439677	0.42949	0.419649	0.410254	0.401404	0.392914	0.384605	0.376582	0.368953	0.361822	0.355297	0.349484	0.344097	0.338865	0.333915	0.329373	0.325366	0.322021	0.320378	0.320884	0.322779	0.325302	0.327694	0.329194	0.329041	0.330092	0.334477	0.340347	0.345856	0.349154	0.348394	0.341817	0.330387	0.316342	0.301917	0.289349
Papilio demoleus	Female	UP	black	AY757_UP_H_black		0.374041	0.364929	0.356241	0.347989	0.340184	0.332838	0.325964	0.31957	0.313651	0.308194	0.303188	0.298619	0.294477	0.291019	0.288395	0.286428	0.28494	0.283755	0.282695	0.281583	0.280447	0.279461	0.278667	0.278109	0.277832	0.277877	0.279376	0.282927	0.287779	0.293181	0.29838	0.302625	0.305164	0.306863	0.308839	0.31072	0.312135	0.312711	0.312076	0.309104	0.303645	0.2968	0.289666	0.283341
Papilio demoleus	Female	UP	black	AY758_UP_H_black		0.38633	0.376116	0.366486	0.357496	0.349201	0.341658	0.334922	0.32901	0.323847	0.319349	0.315435	0.31202	0.309022	0.306822	0.305694	0.305396	0.305686	0.306323	0.307065	0.307669	0.309331	0.312863	0.317442	0.32225	0.326466	0.32927	0.332262	0.337028	0.342726	0.348513	0.353547	0.356985	0.357986	0.356347	0.352818	0.347982	0.34242	0.336714	0.331447	0.325061	0.316299	0.306197	0.295791	0.286115
Papilio demoleus	Female	UP	black	AY759_UP_H_black		0.472376	0.46413	0.456	0.447908	0.439774	0.431518	0.423061	0.414395	0.405648	0.396941	0.388396	0.380134	0.372277	0.364565	0.356752	0.348986	0.341415	0.334185	0.327445	0.321342	0.314583	0.306371	0.297597	0.289151	0.281922	0.276801	0.274099	0.273207	0.273634	0.274889	0.27648	0.277915	0.278704	0.281531	0.288161	0.296721	0.305337	0.312134	0.31524	0.315473	0.314951	0.31375	0.311945	0.309611
Papilio demoleus	Female	UP	black	AY760_UP_H_black		0.436889	0.430258	0.423864	0.417694	0.411738	0.405984	0.40042	0.395048	0.389894	0.38498	0.380331	0.375967	0.371912	0.368291	0.36515	0.362399	0.359947	0.357702	0.355573	0.353468	0.351167	0.348632	0.346051	0.343609	0.341493	0.339889	0.339729	0.341368	0.344128	0.347332	0.350299	0.352353	0.352814	0.352821	0.353581	0.354518	0.355058	0.354626	0.352646	0.347994	0.340696	0.331905	0.322771	0.314446
Papilio demoleus	Female	UP	black	AY761_UP_H_black		0.560607	0.546491	0.533164	0.5207	0.509175	0.498662	0.489237	0.4809	0.473535	0.467043	0.461325	0.456282	0.451816	0.448454	0.446567	0.445824	0.445889	0.44643	0.447112	0.447604	0.449516	0.453944	0.459779	0.465914	0.471241	0.47465	0.477656	0.482057	0.487173	0.492323	0.496827	0.500005	0.501176	0.500883	0.500034	0.498496	0.496138	0.492829	0.488436	0.481192	0.470434	0.457692	0.444493	0.432365
Papilio demoleus	Female	UP	black	AY764_UP_H_black		0.373069	0.367502	0.361915	0.356228	0.350362	0.344236	0.337773	0.331035	0.324194	0.31733	0.310525	0.303861	0.297417	0.290875	0.283983	0.276923	0.269879	0.263035	0.256574	0.250679	0.243551	0.234149	0.223793	0.213805	0.205504	0.20021	0.199321	0.202432	0.208166	0.215144	0.221988	0.22732	0.229762	0.230491	0.231441	0.232377	0.233058	0.233248	0.232708	0.230366	0.225964	0.220489	0.214928	0.210266
Papilio demoleus	Female	UP	black	AY765_UP_H_black		0.601521	0.598529	0.595468	0.592266	0.588849	0.585146	0.581083	0.576721	0.572215	0.567639	0.563067	0.558574	0.554234	0.549787	0.545023	0.540088	0.535127	0.530287	0.525712	0.521549	0.516521	0.509866	0.502504	0.495352	0.48933	0.485356	0.484973	0.48821	0.493714	0.500133	0.506114	0.510303	0.511347	0.510115	0.5084	0.506239	0.50367	0.500729	0.497454	0.492412	0.484889	0.475999	0.466859	0.458581
Papilio demoleus	Female	UP	red	AY754_UP_H_red		1.4115	1.39818	1.38525	1.37265	1.36035	1.3483	1.33646	1.32485	1.31357	1.30267	1.29218	1.28216	1.27265	1.2636	1.25493	1.24667	1.23885	1.23149	1.22464	1.2183	1.21248	1.20712	1.2022	1.19768	1.19354	1.18975	1.18824	1.19009	1.19395	1.19846	1.2023	1.20411	1.20255	1.19989	1.19859	1.19753	1.19561	1.19174	1.18481	1.17217	1.1537	1.1321	1.11005	1.09025
Papilio demoleus	Female	UP	red	AY755_UP_H_red		1.05118	1.02985	1.00937	0.989726	0.970905	0.952888	0.935656	0.919204	0.903558	0.888751	0.874811	0.861772	0.849664	0.838597	0.828611	0.819631	0.811581	0.804388	0.797976	0.792269	0.787972	0.785464	0.784187	0.783584	0.783096	0.782165	0.782145	0.784252	0.787723	0.791793	0.7957	0.79868	0.799969	0.801991	0.806682	0.81255	0.818102	0.821845	0.822286	0.818089	0.810041	0.79983	0.789145	0.779676
Papilio demoleus	Female	UP	red	AY756_UP_H_red		1.94888	1.91713	1.88637	1.85657	1.82772	1.7998	1.7728	1.74673	1.72163	1.69751	1.67441	1.65232	1.63128	1.61135	1.59255	1.57484	1.55817	1.54249	1.52776	1.51392	1.5016	1.4911	1.48196	1.47369	1.4658	1.45783	1.45107	1.44665	1.44385	1.44195	1.44022	1.43793	1.43436	1.43169	1.43163	1.43278	1.43374	1.4331	1.42945	1.42165	1.41053	1.39765	1.38457	1.37285
Papilio demoleus	Female	UP	red	AY757_UP_H_red		0.645161	0.641267	0.637661	0.634376	0.631443	0.628893	0.62676	0.625042	0.62369	0.622667	0.62193	0.621442	0.621162	0.621334	0.622124	0.623374	0.624925	0.62662	0.6283	0.629808	0.631425	0.633443	0.635717	0.638102	0.640454	0.642626	0.645644	0.650186	0.655594	0.661207	0.666365	0.67041	0.67268	0.674025	0.675459	0.676573	0.676959	0.676206	0.673905	0.669406	0.662867	0.65509	0.64688	0.639038
Papilio demoleus	Female	UP	red	AY758_UP_H_red		1.08545	1.08051	1.0759	1.07161	1.06766	1.06403	1.06074	1.05778	1.05516	1.05289	1.05098	1.04943	1.04826	1.04777	1.0481	1.04906	1.05042	1.05198	1.05353	1.05485	1.05582	1.05657	1.05723	1.05798	1.05896	1.06034	1.06372	1.06987	1.07765	1.08595	1.09363	1.09956	1.10261	1.10406	1.10561	1.10681	1.1072	1.10631	1.10368	1.09715	1.08618	1.07276	1.05889	1.04655
Papilio demoleus	Female	UP	red	AY759_UP_H_red		0.754478	0.748392	0.742482	0.736742	0.731168	0.725755	0.720496	0.715424	0.71057	0.705927	0.701489	0.697249	0.693201	0.689393	0.685854	0.682546	0.679429	0.676467	0.67362	0.670851	0.668108	0.665402	0.662795	0.660345	0.658113	0.656159	0.655219	0.655653	0.656961	0.658641	0.66019	0.661107	0.660891	0.658783	0.654932	0.650201	0.645451	0.641541	0.639335	0.637713	0.635326	0.632685	0.630302	0.628689
Papilio demoleus	Female	UP	red	AY760_UP_H_red		0.784672	0.79629	0.807318	0.817697	0.827368	0.836271	0.844346	0.851571	0.858033	0.863832	0.869073	0.873857	0.878287	0.882141	0.885212	0.887621	0.889492	0.890946	0.892107	0.893095	0.892158	0.888311	0.882833	0.877	0.872091	0.869382	0.868241	0.867222	0.866385	0.86579	0.865498	0.865569	0.866062	0.867838	0.871217	0.875456	0.879808	0.883528	0.88587	0.888607	0.893237	0.898603	0.903551	0.906922
Papilio demoleus	Female	UP	red	AY761_UP_H_red		1.38523	1.36777	1.35142	1.33631	1.32257	1.31034	1.29974	1.29077	1.28322	1.27691	1.27164	1.26724	1.26352	1.26124	1.26094	1.26217	1.26449	1.26742	1.27053	1.27335	1.27865	1.28822	1.30012	1.31242	1.32318	1.33048	1.33615	1.34285	1.34991	1.35666	1.3624	1.36645	1.36815	1.36682	1.36284	1.35711	1.35052	1.34396	1.33834	1.33113	1.32037	1.30776	1.295	1.28378
Papilio demoleus	Female	UP	red	AY764_UP_H_red		0.886523	0.886206	0.885819	0.885293	0.884561	0.883553	0.882202	0.880517	0.87862	0.876606	0.874572	0.872613	0.870825	0.868967	0.866824	0.864529	0.862218	0.860027	0.858089	0.856541	0.853839	0.849092	0.843413	0.837917	0.833716	0.831925	0.833021	0.836285	0.841038	0.846599	0.852288	0.857423	0.861325	0.865138	0.870117	0.875748	0.881516	0.886907	0.891407	0.895543	0.899994	0.904466	0.908669	0.912311
Papilio demoleus	Female	UP	red	AY765_UP_H_red		1.18177	1.17403	1.16626	1.15837	1.15022	1.14172	1.13274	1.12332	1.11366	1.10391	1.09423	1.08477	1.07567	1.06651	1.05695	1.04722	1.03754	1.02818	1.01935	1.0113	1.00168	0.989109	0.975272	0.961861	0.950565	0.943074	0.940289	0.941217	0.944707	0.949611	0.954777	0.959056	0.961297	0.964243	0.970336	0.977978	0.985569	0.991508	0.994196	0.993866	0.992129	0.98946	0.986331	0.983214
Papilio demoleus	Female	UP	yellow	AY754_UP_H_yellow		1.8338	2.2259	2.6012	2.95977	3.30171	3.62709	3.936	4.2283	4.5038	4.76247	5.00427	5.22917	5.43714	5.62879	5.8045	5.96387	6.10651	6.23203	6.34003	6.43011	6.50243	6.5574	6.59507	6.61548	6.61867	6.60466	6.56384	6.49127	6.39396	6.27895	6.15325	6.02389	5.8979	5.75585	5.58168	5.38745	5.18524	4.98711	4.80513	4.616	4.3977	4.16423	3.92954	3.70762
Papilio demoleus	Female	UP	yellow	AY755_UP_H_yellow		1.75719	2.03005	2.29108	2.54025	2.77754	3.00293	3.21641	3.41791	3.60746	3.7851	3.95091	4.10494	4.24726	4.37789	4.49679	4.60394	4.69932	4.7829	4.85465	4.91455	4.9618	4.99601	5.01778	5.02774	5.02648	5.01461	4.98621	4.93772	4.87327	4.79699	4.71301	4.62547	4.53849	4.43959	4.31888	4.18445	4.04438	3.90675	3.77965	3.64627	3.49132	3.3251	3.1579	3.00003
Papilio demoleus	Female	UP	yellow	AY756_UP_H_yellow		1.77627	2.02795	2.26878	2.49869	2.7176	2.92545	3.12215	3.30765	3.48203	3.64545	3.79804	3.93994	4.0713	4.19194	4.30166	4.40055	4.48871	4.56623	4.6332	4.68972	4.73477	4.7677	4.78921	4.79998	4.8007	4.79205	4.76983	4.73127	4.67921	4.61651	4.54601	4.47056	4.393	4.30466	4.19882	4.08125	3.95774	3.83407	3.71602	3.58778	3.43663	3.27307	3.10756	2.95057
Papilio demoleus	Female	UP	yellow	AY757_UP_H_yellow		1.43486	1.719	1.99235	2.25526	2.5081	2.75123	2.98501	3.20932	3.4235	3.62712	3.81975	4.00097	4.17037	4.33	4.48137	4.6232	4.7542	4.87309	4.97858	5.0694	5.15196	5.23057	5.30083	5.3583	5.39859	5.41727	5.41072	5.38104	5.33236	5.2688	5.1945	5.1136	5.03021	4.92753	4.79364	4.64001	4.47812	4.31945	4.1755	4.02599	3.85087	3.66189	3.47079	3.28931
Papilio demoleus	Female	UP	yellow	AY758_UP_H_yellow		1.16789	1.43957	1.70099	1.95237	2.19396	2.42601	2.64875	2.86208	3.06555	3.2589	3.44188	3.61422	3.77565	3.92771	4.07147	4.20596	4.33022	4.44329	4.5442	4.63199	4.71131	4.78527	4.85066	4.90424	4.94279	4.96307	4.9626	4.94301	4.90721	4.85814	4.79874	4.73194	4.66066	4.57133	4.45485	4.32083	4.17891	4.03871	3.90987	3.77322	3.61088	3.43441	3.25536	3.08526
Papilio demoleus	Female	UP	yellow	AY759_UP_H_yellow		1.67622	1.94761	2.20765	2.4565	2.69436	2.92141	3.13784	3.34351	3.53806	3.72132	3.89311	4.05326	4.20159	4.33932	4.46725	4.58464	4.6907	4.7847	4.86586	4.93342	4.99006	5.03779	5.07482	5.09935	5.1096	5.10377	5.07566	5.02368	4.953	4.86876	4.77614	4.68029	4.58639	4.47706	4.33916	4.18416	4.02352	3.86871	3.73118	3.59219	3.43225	3.26168	3.09081	2.92997
Papilio demoleus	Female	UP	yellow	AY760_UP_H_yellow		1.30453	1.63543	1.95262	2.25626	2.5465	2.8235	3.0874	3.33813	3.57536	3.79896	4.00877	4.20464	4.38642	4.55507	4.71126	4.85438	4.98382	5.09896	5.19921	5.28394	5.35508	5.41415	5.45989	5.49106	5.50641	5.50471	5.47964	5.4291	5.35813	5.27177	5.17506	5.07305	4.97078	4.84969	4.69623	4.5229	4.34219	4.1666	4.00865	3.84633	3.65773	3.45549	3.25227	3.06072
Papilio demoleus	Female	UP	yellow	AY761_UP_H_yellow		2.6304	3.02162	3.39608	3.75398	4.09551	4.42087	4.73026	5.02351	5.30024	5.56026	5.80339	6.02948	6.23833	6.43119	6.60889	6.77065	6.91569	7.04323	7.15251	7.24274	7.31569	7.37297	7.41352	7.4363	7.44027	7.42437	7.37893	7.29992	7.19478	7.07095	6.93589	6.79705	6.66187	6.5083	6.31864	6.1068	5.8867	5.67227	5.47744	5.27785	5.04922	4.80558	4.56096	4.32938
Papilio demoleus	Female	UP	yellow	AY764_UP_H_yellow		1.46616	1.76733	2.05667	2.33437	2.60062	2.8556	3.09952	3.33229	3.55356	3.76313	3.96079	4.14633	4.31955	4.48177	4.63389	4.77508	4.90449	5.02128	5.12462	5.21367	5.29121	5.35936	5.41632	5.46028	5.48943	5.50196	5.49347	5.4634	5.41565	5.35415	5.28282	5.20558	5.12634	5.03024	4.90644	4.76489	4.61552	4.46827	4.33308	4.19115	4.0245	3.84427	3.6616	3.48763
Papilio demoleus	Female	UP	yellow	AY765_UP_H_yellow		2.09974	2.47117	2.8268	3.16669	3.4909	3.79948	4.09249	4.36978	4.63116	4.87664	5.10625	5.32	5.5179	5.70035	5.86755	6.01923	6.15517	6.27509	6.37875	6.46589	6.53532	6.58668	6.62099	6.63924	6.64246	6.63164	6.59723	6.53339	6.44671	6.34379	6.23123	6.11561	6.00355	5.8768	5.72034	5.54558	5.36392	5.18675	5.02548	4.86194	4.67701	4.48076	4.2832	4.09439
Papilio demoleus	Male	UN	black	PT299_UN_F_black		0.840953	0.858421	0.874872	0.890331	0.904821	0.918366	0.930989	0.942643	0.953261	0.962841	0.97138	0.978876	0.985327	0.990899	0.995692	0.999596	1.0025	1.0043	1.00489	1.00415	1.00179	0.997788	0.992397	0.985887	0.978523	0.970573	0.959204	0.942729	0.923131	0.902397	0.882511	0.865458	0.853222	0.843647	0.83362	0.823702	0.81445	0.806423	0.800179	0.796273	0.794432	0.793969	0.794197	0.79443
Papilio demoleus	Male	UN	black	PT306_UN_F_black		0.984752	0.9901	0.99499	0.999372	1.0032	1.00642	1.009	1.01086	1.01204	1.01264	1.01276	1.0125	1.01196	1.01083	1.00886	1.00624	1.00317	0.99986	0.996495	0.993276	0.988826	0.98228	0.974601	0.966752	0.959695	0.954393	0.949351	0.942883	0.935666	0.928375	0.921687	0.916278	0.912823	0.913539	0.918784	0.926452	0.934437	0.940632	0.942931	0.943645	0.945883	0.948739	0.951305	0.952674
Papilio demoleus	Male	UN	black	PT308_UN_F_black		1.03191	1.0271	1.02204	1.01673	1.01123	1.00554	0.999716	0.993753	0.987607	0.981217	0.974523	0.967468	0.95999	0.952023	0.94358	0.934726	0.925527	0.916047	0.906351	0.896504	0.886678	0.87694	0.867193	0.857341	0.847288	0.836939	0.824084	0.807635	0.789177	0.770297	0.75258	0.737613	0.72698	0.718941	0.710991	0.70357	0.697116	0.692071	0.688873	0.68976	0.695326	0.703544	0.712384	0.71982
Papilio demoleus	Male	UN	black	PT309_UN_F_black		0.857334	0.855523	0.853451	0.851137	0.848598	0.845855	0.842926	0.839813	0.836485	0.83291	0.829055	0.824888	0.820378	0.81556	0.810482	0.805129	0.799489	0.793548	0.787292	0.780709	0.773907	0.766973	0.75986	0.752519	0.744901	0.736959	0.727062	0.714414	0.700219	0.685676	0.671988	0.660356	0.651981	0.645813	0.640053	0.634787	0.630098	0.62607	0.622788	0.621115	0.621364	0.622791	0.62465	0.626199
Papilio demoleus	Male	UN	black	PT311_UN_F_black		1.36102	1.36005	1.35919	1.35843	1.35777	1.35718	1.35667	1.35625	1.35594	1.35573	1.35564	1.35564	1.35575	1.35586	1.35593	1.35602	1.3562	1.35655	1.35713	1.35801	1.35938	1.36125	1.36347	1.3659	1.36838	1.37076	1.37305	1.37539	1.37777	1.38023	1.38279	1.38545	1.38824	1.3929	1.40022	1.40871	1.41694	1.42343	1.42674	1.42685	1.4252	1.42244	1.41925	1.41629
Papilio demoleus	Male	UN	black	PT319_UN_F_black		1.26147	1.25295	1.2446	1.23634	1.22811	1.21985	1.21149	1.20304	1.19461	1.18629	1.17815	1.17026	1.16271	1.15506	1.14701	1.13884	1.13083	1.12325	1.11636	1.11046	1.10448	1.09765	1.0907	1.08431	1.07921	1.0761	1.07565	1.07755	1.08102	1.08528	1.08955	1.09303	1.09496	1.09818	1.10484	1.11313	1.12121	1.12728	1.12951	1.12835	1.12578	1.1223	1.11839	1.11454
Papilio demoleus	Male	UN	black	PT320_UN_F_black		1.27227	1.27	1.26771	1.2654	1.26309	1.26078	1.25849	1.25621	1.25393	1.25162	1.24926	1.24682	1.24428	1.24152	1.23848	1.23526	1.23196	1.22866	1.22547	1.22247	1.21953	1.21652	1.21356	1.21074	1.20816	1.20595	1.20381	1.20148	1.19905	1.1966	1.19425	1.19208	1.19018	1.19009	1.19235	1.19563	1.19856	1.19982	1.19806	1.1942	1.19007	1.18564	1.18089	1.17582
Papilio demoleus	Male	UN	black	PT321_UN_F_black		1.06205	1.05363	1.04556	1.03788	1.03063	1.02385	1.01756	1.01173	1.00629	1.00121	0.996438	0.991947	0.9877	0.983867	0.980578	0.977738	0.975248	0.973014	0.970937	0.968921	0.968032	0.968874	0.970658	0.972592	0.973888	0.973755	0.972288	0.970202	0.967639	0.96474	0.961646	0.958498	0.955438	0.953181	0.951958	0.951185	0.950275	0.948642	0.945702	0.940711	0.933892	0.926115	0.918246	0.911154
Papilio demoleus	Male	UN	black	PT339_UN_F_black		0.967449	0.977227	0.986405	0.994996	1.00301	1.01047	1.01738	1.02374	1.02952	1.03472	1.0393	1.04326	1.04656	1.04917	1.05108	1.05232	1.05291	1.0529	1.05231	1.05117	1.04904	1.0457	1.04151	1.03682	1.03199	1.02736	1.02125	1.01245	1.00207	0.991227	0.98104	0.972622	0.967087	0.963149	0.958991	0.954931	0.951286	0.948374	0.946513	0.946899	0.949819	0.954227	0.959074	0.963315
Papilio demoleus	Male	UN	black	PT340_UN_F_black		0.910321	0.923719	0.936459	0.94861	0.96024	0.971417	0.98221	0.992577	1.00238	1.01156	1.02002	1.02769	1.03451	1.04071	1.0465	1.05172	1.05624	1.05991	1.06258	1.06411	1.06485	1.06514	1.06479	1.06361	1.06142	1.05802	1.05153	1.04113	1.02821	1.0142	1.00049	0.988515	0.979667	0.971614	0.96176	0.951126	0.940735	0.93161	0.924774	0.920221	0.91706	0.914984	0.913682	0.912848
Papilio demoleus	Male	UN	yellow	PT299_UN_F_yellow		5.30401	5.88653	6.44404	6.97643	7.48359	7.9654	8.42175	8.85257	9.25802	9.63829	9.99358	10.3241	10.63	10.9106	11.1655	11.3949	11.5993	11.7792	11.9349	12.0669	12.1699	12.2409	12.284	12.303	12.3019	12.2847	12.2391	12.1553	12.0409	11.9035	11.7507	11.59	11.429	11.2466	11.0253	10.7784	10.519	10.2602	10.0153	9.7596	9.46941	9.15956	8.84481	8.53994
Papilio demoleus	Male	UN	yellow	PT306_UN_F_yellow		4.72403	5.31788	5.88666	6.43033	6.94884	7.44214	7.9102	8.35293	8.77037	9.16259	9.5297	9.87179	10.1889	10.4806	10.7465	10.987	11.2023	11.3928	11.5589	11.7009	11.8164	11.904	11.9653	12.0022	12.0165	12.0098	11.9707	11.8915	11.78	11.6437	11.4905	11.3279	11.1636	10.9763	10.7484	10.4934	10.225	9.95674	9.70207	9.43342	9.12545	8.79516	8.45953	8.13557
Papilio demoleus	Male	UN	yellow	PT308_UN_F_yellow		5.07964	5.68886	6.27185	6.82845	7.35855	7.86199	8.33864	8.78843	9.21153	9.60818	9.97862	10.3231	10.6418	10.934	11.1992	11.4377	11.65	11.8366	11.998	12.1345	12.2409	12.3142	12.3583	12.3773	12.375	12.3553	12.3041	12.2104	12.0832	11.9318	11.7652	11.5925	11.4227	11.2337	11.006	10.7528	10.4873	10.2228	9.97262	9.71236	9.41848	9.10523	8.78683	8.47754
Papilio demoleus	Male	UN	yellow	PT309_UN_F_yellow		3.96002	4.51243	5.04119	5.54627	6.02767	6.48538	6.91939	7.32959	7.71592	8.07847	8.41731	8.73252	9.02419	9.29229	9.53678	9.75766	9.95491	10.1285	10.2786	10.405	10.5057	10.5797	10.6286	10.6541	10.6577	10.641	10.5915	10.5011	10.3785	10.2323	10.0713	9.90387	9.73883	9.55272	9.32608	9.07347	8.80942	8.54849	8.30521	8.05325	7.7668	7.4612	7.15179	6.85392
Papilio demoleus	Male	UN	yellow	PT311_UN_F_yellow		5.35305	6.00107	6.62115	7.21311	7.77679	8.31202	8.81863	9.29654	9.74598	10.1672	10.5606	10.9262	11.2646	11.5746	11.8556	12.1081	12.3327	12.53	12.7006	12.845	12.9572	13.0339	13.0794	13.0981	13.0945	13.0731	13.0186	12.9194	12.785	12.6249	12.4485	12.2655	12.0853	11.8845	11.6426	11.3738	11.092	10.8114	10.5459	10.2686	9.95416	9.61856	9.27789	8.94825
Papilio demoleus	Male	UN	yellow	PT319_UN_F_yellow		5.14922	5.77619	6.37635	6.94957	7.49569	8.01456	8.50605	8.97008	9.40685	9.8166	10.1996	10.556	10.8861	11.1889	11.4637	11.7112	11.9319	12.1263	12.2952	12.439	12.553	12.6341	12.686	12.7122	12.7163	12.7018	12.6564	12.5706	12.4519	12.3083	12.1472	11.9765	11.804	11.6081	11.3716	11.1077	10.8299	10.5517	10.2864	10.0069	9.6881	9.34677	8.99959	8.66324
Papilio demoleus	Male	UN	yellow	PT320_UN_F_yellow		5.30309	5.99888	6.66429	7.29921	7.90353	8.47713	9.01992	9.53175	10.0127	10.4631	10.883	11.2728	11.6327	11.9621	12.2604	12.528	12.7653	12.9727	13.1504	13.299	13.4132	13.4903	13.534	13.5483	13.5368	13.5034	13.4311	13.3081	13.1451	12.9532	12.7433	12.5263	12.3133	12.0757	11.7897	11.4724	11.1414	10.8139	10.5076	10.1895	9.82832	9.44358	9.05467	8.68102
Papilio demoleus	Male	UN	yellow	PT321_UN_F_yellow		4.74168	5.26793	5.76992	6.24745	6.70033	7.12839	7.53142	7.90937	8.26252	8.59115	8.89555	9.17602	9.43284	9.66492	9.87142	10.053	10.2104	10.3442	10.4551	10.5438	10.604	10.6319	10.6323	10.6098	10.569	10.5147	10.4322	10.3096	10.1562	9.98098	9.79312	9.60171	9.41588	9.21342	8.97489	8.71354	8.44262	8.17539	7.9251	7.66663	7.37601	7.06822	6.75824	6.46103
Papilio demoleus	Male	UN	yellow	PT339_UN_F_yellow		4.07557	4.69186	5.28183	5.84557	6.38312	6.89456	7.37994	7.83909	8.27179	8.67805	9.05791	9.41138	9.73847	10.0395	10.3146	10.5635	10.7862	10.9824	11.1519	11.2946	11.4081	11.4914	11.5466	11.5754	11.5799	11.562	11.5058	11.4015	11.2598	11.0917	10.908	10.7194	10.5369	10.333	10.0844	9.80726	9.518	9.23299	8.96859	8.69736	8.39136	8.06625	7.73765	7.42121
Papilio demoleus	Male	UN	yellow	PT340_UN_F_yellow		4.99606	5.54046	6.06042	6.55573	7.02619	7.47159	7.89171	8.28656	8.65647	9.00174	9.32266	9.61952	9.89263	10.1409	10.3633	10.5608	10.7338	10.8831	11.0094	11.1134	11.1883	11.2302	11.2442	11.2352	11.2081	11.1679	11.1025	11.0013	10.8716	10.7204	10.555	10.3825	10.21	10.0169	9.78622	9.53113	9.26477	9.00026	8.75074	8.49042	8.19518	7.88067	7.56252	7.25636
Papilio demoleus	Male	UN	black	PT299_UN_H_black		0.140645	0.153891	0.166381	0.17815	0.189232	0.19966	0.209469	0.21863	0.227069	0.234752	0.241642	0.247706	0.252908	0.257315	0.260994	0.263911	0.266033	0.267326	0.267757	0.267291	0.265681	0.262859	0.259068	0.254549	0.249543	0.244292	0.236335	0.224176	0.209501	0.193997	0.179352	0.167251	0.159383	0.154063	0.148689	0.143569	0.13901	0.135318	0.132802	0.132587	0.134955	0.138945	0.1436	0.147959
Papilio demoleus	Male	UN	black	PT306_UN_H_black		0.437936	0.429374	0.421008	0.412795	0.404689	0.396646	0.388621	0.380619	0.372714	0.364961	0.357417	0.350139	0.343183	0.336315	0.329364	0.322477	0.315804	0.309491	0.303689	0.298544	0.293695	0.288819	0.284122	0.279811	0.276092	0.273174	0.271736	0.271923	0.273136	0.274776	0.276247	0.27695	0.276286	0.276122	0.277993	0.280808	0.283473	0.284895	0.283981	0.279607	0.272318	0.26352	0.254621	0.247026
Papilio demoleus	Male	UN	black	PT308_UN_H_black		0.420971	0.418483	0.415944	0.413416	0.410964	0.408652	0.406545	0.40463	0.402794	0.40095	0.399008	0.396883	0.394486	0.39212	0.390027	0.388031	0.385956	0.383625	0.380862	0.377492	0.374421	0.372283	0.370487	0.368445	0.365565	0.36126	0.353957	0.343376	0.330863	0.317761	0.305418	0.295178	0.288388	0.283785	0.279305	0.275082	0.271256	0.267961	0.265334	0.263828	0.263532	0.264044	0.264957	0.265869
Papilio demoleus	Male	UN	black	PT309_UN_H_black		0.456685	0.461691	0.466176	0.470164	0.473678	0.476742	0.47938	0.481598	0.483359	0.48462	0.485339	0.485472	0.484978	0.483901	0.482304	0.480168	0.477477	0.474214	0.470362	0.465903	0.460983	0.455716	0.450036	0.443876	0.43717	0.429854	0.420101	0.407033	0.391996	0.376339	0.361411	0.34856	0.339135	0.33152	0.323502	0.315531	0.30806	0.30154	0.296424	0.292878	0.29056	0.289155	0.288345	0.287816
Papilio demoleus	Male	UN	black	PT311_UN_H_black		0.466334	0.469275	0.472144	0.474914	0.477559	0.480053	0.48237	0.484489	0.486443	0.488282	0.490056	0.491814	0.493606	0.49536	0.496997	0.498559	0.500086	0.501618	0.503196	0.504862	0.506249	0.507128	0.50774	0.508327	0.509133	0.510398	0.512515	0.515459	0.518851	0.522309	0.525454	0.527903	0.529278	0.531558	0.536081	0.541499	0.546465	0.549631	0.549651	0.545592	0.538347	0.529304	0.519853	0.511382
Papilio demoleus	Male	UN	black	PT319_UN_H_black		0.474415	0.467692	0.461192	0.454886	0.448742	0.442729	0.436815	0.431002	0.425334	0.419846	0.41457	0.409543	0.404797	0.400029	0.395045	0.390052	0.385252	0.38085	0.37705	0.374055	0.371608	0.369395	0.367545	0.366182	0.365433	0.365425	0.366416	0.368372	0.370977	0.373916	0.376875	0.379538	0.381591	0.385717	0.393512	0.403031	0.412329	0.419459	0.422477	0.422006	0.420241	0.417597	0.414485	0.411318
Papilio demoleus	Male	UN	black	PT320_UN_H_black		0.544092	0.539248	0.534512	0.529846	0.525211	0.520569	0.515881	0.511116	0.506314	0.501545	0.496879	0.492386	0.488136	0.483918	0.479564	0.475206	0.470977	0.467008	0.463434	0.460384	0.457285	0.453717	0.450048	0.446646	0.44388	0.442117	0.44118	0.44062	0.440395	0.440465	0.44079	0.441328	0.442038	0.445161	0.451808	0.460248	0.468749	0.475578	0.479004	0.479968	0.480576	0.480838	0.480768	0.480377
Papilio demoleus	Male	UN	black	PT321_UN_H_black		0.564837	0.555019	0.54554	0.536376	0.527503	0.518897	0.510535	0.502407	0.494543	0.486979	0.47975	0.472894	0.466446	0.460272	0.454272	0.448533	0.443142	0.438186	0.433752	0.429927	0.426341	0.42273	0.419345	0.416436	0.414252	0.413044	0.413003	0.413985	0.415733	0.417989	0.420497	0.422998	0.425235	0.430019	0.438898	0.44972	0.460336	0.468596	0.472347	0.472554	0.471758	0.470177	0.468028	0.465527
Papilio demoleus	Male	UN	black	PT339_UN_H_black		0.594692	0.6169	0.638011	0.657945	0.676626	0.693974	0.709913	0.724397	0.737528	0.749443	0.760282	0.770183	0.779284	0.787216	0.793662	0.798841	0.80297	0.806268	0.808953	0.811243	0.810875	0.806527	0.799832	0.792424	0.785937	0.782003	0.778815	0.77398	0.768257	0.762404	0.75718	0.753342	0.751649	0.753453	0.758585	0.765517	0.772724	0.778678	0.781853	0.783657	0.78623	0.789143	0.791969	0.794277
Papilio demoleus	Male	UN	black	PT340_UN_H_black		0.287622	0.295839	0.303612	0.310955	0.317883	0.324411	0.330552	0.336318	0.341693	0.346653	0.351174	0.355233	0.358804	0.361926	0.364636	0.366909	0.368716	0.370031	0.370829	0.371082	0.370497	0.368969	0.366759	0.364126	0.361329	0.358626	0.355223	0.350502	0.344982	0.339187	0.333636	0.328852	0.325355	0.322203	0.318339	0.314114	0.309882	0.305994	0.302803	0.300858	0.300114	0.300033	0.300075	0.299702
Papilio demoleus	Male	UN	orange	PT299_UN_H_orange		1.20536	1.22663	1.24683	1.26598	1.28407	1.30111	1.3171	1.33203	1.34591	1.35872	1.37047	1.38114	1.39075	1.39924	1.40658	1.4128	1.41794	1.42204	1.42512	1.42722	1.4275	1.42555	1.42204	1.41763	1.41298	1.40877	1.40324	1.39489	1.38479	1.374	1.36361	1.35467	1.34827	1.34356	1.33897	1.33443	1.32986	1.32521	1.32041	1.31558	1.31094	1.30651	1.30233	1.29844
Papilio demoleus	Male	UN	orange	PT306_UN_H_orange		1.47801	1.49188	1.50535	1.51845	1.53121	1.54367	1.55588	1.56778	1.57928	1.59036	1.60096	1.61107	1.62063	1.62963	1.63809	1.64604	1.65352	1.66057	1.66721	1.67349	1.67969	1.68595	1.69205	1.69778	1.70293	1.70728	1.7094	1.70867	1.7061	1.70274	1.69959	1.69769	1.69807	1.70166	1.70778	1.71509	1.72219	1.72772	1.73031	1.7318	1.73441	1.73743	1.74009	1.74165
Papilio demoleus	Male	UN	orange	PT308_UN_H_orange		1.20669	1.2376	1.26705	1.29504	1.32158	1.34669	1.37038	1.39264	1.41344	1.43275	1.45056	1.46686	1.48163	1.49479	1.50632	1.51629	1.52474	1.53173	1.53733	1.54158	1.54386	1.54385	1.54207	1.539	1.53518	1.53111	1.52368	1.51084	1.49465	1.47715	1.46041	1.44648	1.43741	1.43086	1.42353	1.41608	1.40915	1.40341	1.3995	1.39847	1.40018	1.40355	1.40749	1.41092
Papilio demoleus	Male	UN	orange	PT309_UN_H_orange		1.39159	1.39909	1.40633	1.41334	1.42013	1.42672	1.43312	1.43936	1.44543	1.45127	1.45684	1.46211	1.46703	1.47166	1.4761	1.4803	1.48424	1.48787	1.49117	1.4941	1.49727	1.50104	1.50497	1.50863	1.51161	1.51348	1.51349	1.51162	1.50857	1.50502	1.50163	1.4991	1.4981	1.49791	1.49748	1.49698	1.49659	1.49649	1.49685	1.49747	1.49804	1.49857	1.49905	1.4995
Papilio demoleus	Male	UN	orange	PT311_UN_H_orange		1.4655	1.46323	1.46156	1.46051	1.46009	1.46033	1.46125	1.46285	1.46511	1.46798	1.47144	1.47545	1.47996	1.48502	1.49069	1.49696	1.50381	1.51123	1.51919	1.52769	1.53799	1.55073	1.56493	1.57961	1.59378	1.60648	1.61892	1.63257	1.64682	1.66105	1.67465	1.68701	1.69752	1.70759	1.71856	1.72972	1.74035	1.74972	1.75711	1.76223	1.76561	1.76778	1.76926	1.7706
Papilio demoleus	Male	UN	orange	PT319_UN_H_orange		1.16909	1.16679	1.16449	1.16219	1.1599	1.15761	1.15534	1.15305	1.15069	1.14829	1.14586	1.14339	1.14092	1.13843	1.1359	1.13336	1.13081	1.12827	1.12573	1.12322	1.12073	1.11824	1.11574	1.11324	1.11072	1.10817	1.10468	1.0997	1.09387	1.08779	1.0821	1.0774	1.07432	1.07356	1.07483	1.07727	1.08003	1.08222	1.083	1.0835	1.08509	1.0872	1.08928	1.09075
Papilio demoleus	Male	UN	orange	PT320_UN_H_orange		1.7461	1.7592	1.77212	1.78492	1.79764	1.81033	1.82305	1.83579	1.84843	1.86093	1.8732	1.88517	1.89679	1.90826	1.91975	1.93115	1.94234	1.9532	1.96362	1.97348	1.9842	1.99658	2.00957	2.02215	2.03326	2.04187	2.04797	2.05246	2.05564	2.0578	2.05925	2.06028	2.06119	2.06206	2.06263	2.06271	2.06212	2.06065	2.05811	2.05339	2.04617	2.03748	2.02838	2.0199
Papilio demoleus	Male	UN	orange	PT321_UN_H_orange		1.31133	1.31714	1.32278	1.3282	1.33336	1.33821	1.3427	1.34685	1.35076	1.35445	1.35798	1.36139	1.36472	1.36758	1.36972	1.37139	1.37286	1.37438	1.37621	1.37861	1.38112	1.38328	1.38536	1.38761	1.39029	1.39366	1.39849	1.40488	1.41212	1.41949	1.42626	1.43172	1.43515	1.43787	1.44132	1.44492	1.44811	1.4503	1.45093	1.44943	1.44612	1.4418	1.43725	1.43326
Papilio demoleus	Male	UN	orange	PT339_UN_H_orange		1.98124	2.01259	2.04282	2.07189	2.09977	2.12642	2.15181	2.17593	2.19885	2.22062	2.24129	2.26091	2.27954	2.29699	2.31314	2.32807	2.34189	2.35471	2.36663	2.37775	2.38669	2.39269	2.39679	2.40002	2.40341	2.408	2.41276	2.41627	2.41893	2.42117	2.4234	2.42603	2.42947	2.43366	2.4381	2.44255	2.44679	2.45059	2.45371	2.4562	2.45832	2.46017	2.46187	2.46354
Papilio demoleus	Male	UN	orange	PT340_UN_H_orange		0.852388	0.880541	0.907422	0.933035	0.957382	0.980466	1.00229	1.02284	1.04211	1.06008	1.07678	1.0922	1.10634	1.11917	1.13068	1.14089	1.1498	1.15746	1.16387	1.16907	1.17234	1.17335	1.17265	1.17079	1.16834	1.16584	1.16169	1.15456	1.14543	1.13526	1.12502	1.11567	1.10818	1.10062	1.09108	1.08056	1.07008	1.06063	1.05324	1.04678	1.03981	1.03289	1.02654	1.02131
Papilio demoleus	Male	UN	yellow	PT299_UN_H_yellow		4.26824	4.86937	5.44527	5.99593	6.52134	7.02147	7.4963	7.94569	8.36958	8.76808	9.14131	9.48938	9.8124	10.1103	10.383	10.6304	10.8527	11.0498	11.2219	11.3689	11.4879	11.5777	11.6404	11.6781	11.693	11.6873	11.6481	11.567	11.4525	11.3131	11.1575	10.9941	10.8316	10.6482	10.4252	10.1757	9.91315	9.65066	9.40153	9.14	8.84188	8.5227	8.19802	7.88336
Papilio demoleus	Male	UN	yellow	PT306_UN_H_yellow		4.20397	4.84673	5.46348	6.05415	6.61865	7.15692	7.66888	8.15438	8.61346	9.04631	9.45311	9.83406	10.1894	10.5186	10.8216	11.0984	11.3492	11.5744	11.774	11.9483	12.0942	12.2098	12.2976	12.3598	12.3987	12.4168	12.4018	12.3455	12.2559	12.1408	12.0083	11.8662	11.7226	11.5582	11.3561	11.1281	10.8857	10.6405	10.4042	10.1518	9.86097	9.54724	9.22619	8.91336
Papilio demoleus	Male	UN	yellow	PT308_UN_H_yellow		4.96435	5.66689	6.34075	6.98575	7.60167	8.18833	8.74552	9.27323	9.77175	10.2414	10.6824	11.0951	11.4798	11.8354	12.161	12.4573	12.725	12.9648	13.1772	13.3631	13.5166	13.6343	13.7203	13.779	13.8146	13.8312	13.8181	13.7658	13.6808	13.5697	13.4389	13.295	13.1444	12.9685	12.7523	12.5077	12.2463	11.98	11.7205	11.4412	11.1192	10.7711	10.414	10.0646
Papilio demoleus	Male	UN	yellow	PT309_UN_H_yellow		4.29517	4.91572	5.51126	6.08186	6.62755	7.1484	7.64446	8.11562	8.56175	8.98281	9.37879	9.74967	10.0954	10.4163	10.7125	10.9838	11.2301	11.4512	11.6471	11.8175	11.9619	12.0802	12.173	12.2406	12.2837	12.3028	12.2873	12.2315	12.1427	12.0283	11.8958	11.7525	11.6058	11.4348	11.2224	10.9818	10.7262	10.4687	10.2225	9.96132	9.6609	9.33712	9.00593	8.68325
Papilio demoleus	Male	UN	yellow	PT311_UN_H_yellow		5.25161	5.97505	6.668	7.3303	7.96174	8.56215	9.13133	9.66919	10.176	10.652	11.0976	11.513	11.8986	12.2533	12.5763	12.8683	13.1298	13.3615	13.5641	13.7383	13.8775	13.9781	14.0448	14.0824	14.0954	14.0887	14.0472	13.959	13.8334	13.6797	13.5071	13.325	13.1426	12.9364	12.6864	12.4067	12.1117	11.8157	11.5329	11.235	10.8956	10.532	10.1615	9.80135
Papilio demoleus	Male	UN	yellow	PT319_UN_H_yellow		4.55518	5.25078	5.91869	6.55874	7.17077	7.75463	8.31014	8.83723	9.3361	9.80702	10.2503	10.6661	11.0548	11.4155	11.7474	12.0512	12.3273	12.5764	12.7989	12.9955	13.1613	13.2938	13.3961	13.4717	13.5241	13.5565	13.5583	13.521	13.4511	13.3551	13.2396	13.1112	12.9762	12.8195	12.6273	12.4089	12.1736	11.9306	11.6891	11.4248	11.1178	10.7844	10.441	10.1036
Papilio demoleus	Male	UN	yellow	PT320_UN_H_yellow		5.5013	6.26681	7.00146	7.70509	8.37752	9.01861	9.62818	10.2061	10.7527	11.2681	11.7526	12.2066	12.6302	13.0227	13.3832	13.7123	14.0106	14.2787	14.5171	14.7263	14.9007	15.0369	15.1391	15.2116	15.2585	15.2841	15.2755	15.2221	15.1321	15.0131	14.8732	14.7203	14.5622	14.3787	14.1524	13.8958	13.6215	13.342	13.0699	12.7782	12.443	12.0812	11.7096	11.3453
Papilio demoleus	Male	UN	yellow	PT321_UN_H_yellow		4.48836	5.08796	5.6613	6.20815	6.72828	7.22148	7.6875	8.12631	8.53823	8.92358	9.28271	9.61595	9.92364	10.2043	10.4569	10.6824	10.8816	11.0554	11.2048	11.3306	11.426	11.4868	11.518	11.5246	11.5115	11.4839	11.4274	11.3302	11.201	11.0481	10.8804	10.7062	10.5342	10.3435	10.1158	9.8639	9.60024	9.33747	9.08819	8.82812	8.53431	8.22138	7.90393	7.59656
Papilio demoleus	Male	UN	yellow	PT339_UN_H_yellow		4.79867	5.52287	6.2178	6.88351	7.52004	8.12743	8.70571	9.25479	9.77454	10.265	10.7261	11.1579	11.5603	11.9337	12.2781	12.5934	12.8795	13.1361	13.3632	13.5607	13.727	13.8616	13.9658	14.0408	14.0876	14.1076	14.0891	14.025	13.9234	13.7924	13.64	13.4743	13.3033	13.1008	12.8469	12.5585	12.2528	11.9469	11.6578	11.3522	10.9989	10.618	10.2297	9.85419
Papilio demoleus	Male	UN	yellow	PT340_UN_H_yellow		4.32683	4.92596	5.49973	6.0481	6.57103	7.06849	7.54042	7.98676	8.40753	8.80281	9.17272	9.51735	9.83681	10.1308	10.3992	10.6421	10.8596	11.0519	11.2192	11.3617	11.476	11.5604	11.6175	11.6498	11.6597	11.6498	11.6074	11.5238	11.4074	11.2665	11.1094	10.9446	10.7803	10.5943	10.3677	10.1143	9.84774	9.58176	9.33008	9.06633	8.76555	8.44367	8.11659	7.80021
Papilio demoleus	Male	UP	black	PT299_UP_F_black		0.38683	0.390813	0.394404	0.397602	0.400409	0.402823	0.404845	0.406488	0.407755	0.408636	0.409122	0.409202	0.408866	0.407981	0.406481	0.404454	0.401987	0.39917	0.39609	0.392836	0.388635	0.38306	0.376711	0.370189	0.364094	0.359028	0.354031	0.348068	0.341627	0.335195	0.329263	0.324316	0.320845	0.3186	0.316879	0.315487	0.31423	0.312914	0.311344	0.309963	0.309258	0.3091	0.309363	0.309919
Papilio demoleus	Male	UP	black	PT306_UP_F_black		0.494669	0.475995	0.458089	0.440977	0.424686	0.409242	0.394671	0.380965	0.368071	0.355953	0.344572	0.33389	0.32387	0.314566	0.306044	0.298282	0.291258	0.284951	0.279338	0.274397	0.271032	0.269704	0.269731	0.270428	0.271113	0.271101	0.27162	0.273868	0.277115	0.280634	0.283695	0.28557	0.285532	0.285288	0.286421	0.288008	0.289129	0.288862	0.286287	0.280173	0.270915	0.260027	0.249021	0.239412
Papilio demoleus	Male	UP	black	PT308_UP_F_black		0.674068	0.669297	0.664298	0.659109	0.653772	0.648325	0.642809	0.63724	0.631561	0.625696	0.619574	0.61312	0.606262	0.599048	0.591569	0.583809	0.575751	0.567382	0.558684	0.549642	0.540362	0.530953	0.521408	0.511719	0.501878	0.491878	0.480228	0.46616	0.45075	0.435072	0.420202	0.407214	0.397183	0.388603	0.379564	0.370533	0.361977	0.354364	0.348162	0.344259	0.342667	0.342539	0.343028	0.343287
Papilio demoleus	Male	UP	black	PT309_UP_F_black		0.614977	0.605806	0.59661	0.587409	0.57822	0.569063	0.559956	0.550936	0.54199	0.533064	0.524107	0.515065	0.505885	0.496577	0.48719	0.47773	0.468204	0.458618	0.448977	0.439289	0.429963	0.421223	0.412794	0.404403	0.395776	0.386641	0.376053	0.36377	0.350571	0.337234	0.324538	0.31326	0.304179	0.29569	0.286206	0.276533	0.267477	0.259845	0.254443	0.251254	0.249469	0.248708	0.248589	0.248732
Papilio demoleus	Male	UP	black	PT311_UP_F_black		0.442002	0.424335	0.407337	0.391035	0.375458	0.360632	0.346585	0.333314	0.320769	0.308904	0.297672	0.287028	0.276926	0.267371	0.25841	0.250056	0.242321	0.235219	0.228763	0.222966	0.218311	0.215041	0.212814	0.211289	0.210122	0.208973	0.207948	0.207366	0.207204	0.207437	0.208039	0.208987	0.210255	0.213837	0.220636	0.22899	0.23724	0.243722	0.246778	0.247696	0.24873	0.249664	0.250282	0.250369
Papilio demoleus	Male	UP	black	PT319_UP_F_black		0.422621	0.421962	0.421189	0.420308	0.419322	0.418237	0.417059	0.41576	0.414316	0.412732	0.411012	0.409163	0.407191	0.405119	0.402962	0.400709	0.398349	0.395869	0.39326	0.390509	0.387698	0.384876	0.381981	0.378953	0.375732	0.372257	0.368188	0.363379	0.35806	0.352462	0.346813	0.341346	0.33629	0.332471	0.330045	0.328238	0.326273	0.323376	0.318772	0.311866	0.303167	0.293551	0.283896	0.275079
Papilio demoleus	Male	UP	black	PT320_UP_F_black		0.498591	0.483243	0.468531	0.454498	0.441186	0.428636	0.416893	0.40594	0.395693	0.386094	0.377084	0.368602	0.36059	0.353123	0.346299	0.340086	0.334457	0.329382	0.324832	0.320778	0.318137	0.317397	0.317884	0.318928	0.319853	0.319988	0.319686	0.319671	0.319823	0.320027	0.320165	0.320119	0.319772	0.320417	0.322793	0.325952	0.328946	0.330825	0.330641	0.328626	0.325846	0.322608	0.319217	0.315978
Papilio demoleus	Male	UP	black	PT321_UP_F_black		0.291826	0.280012	0.268595	0.257588	0.247007	0.236868	0.227186	0.217961	0.209166	0.200772	0.192753	0.185078	0.177722	0.170641	0.163839	0.157354	0.151222	0.14548	0.140167	0.135319	0.131119	0.127641	0.124754	0.12233	0.120238	0.118349	0.116472	0.114589	0.112828	0.11132	0.110194	0.109581	0.10961	0.111241	0.114758	0.119274	0.123903	0.127761	0.12996	0.131765	0.134649	0.138045	0.141386	0.144103
Papilio demoleus	Male	UP	black	PT339_UP_F_black		0.497831	0.503635	0.508916	0.513707	0.518037	0.521939	0.525443	0.528534	0.531152	0.533263	0.534835	0.535832	0.536222	0.53614	0.535688	0.534783	0.533338	0.531271	0.528497	0.524931	0.520365	0.514792	0.508433	0.501509	0.494241	0.48685	0.477821	0.466189	0.452995	0.439282	0.426093	0.414469	0.405454	0.397732	0.389533	0.38122	0.373155	0.3657	0.359217	0.353851	0.34938	0.345612	0.342355	0.339418
Papilio demoleus	Male	UP	black	PT340_UP_F_black		0.59238	0.577926	0.563804	0.550062	0.536749	0.523912	0.511601	0.499791	0.488395	0.47736	0.466633	0.456163	0.445896	0.436094	0.426943	0.41828	0.40994	0.40176	0.393576	0.385223	0.376997	0.369204	0.361695	0.354324	0.346943	0.339404	0.330914	0.321212	0.310947	0.300769	0.291328	0.283274	0.277257	0.272955	0.269455	0.266522	0.263921	0.261416	0.258772	0.257229	0.257616	0.259079	0.260764	0.261815
Papilio demoleus	Male	UP	yellow	PT299_UP_F_yellow		2.05412	2.26426	2.4641	2.65372	2.8332	3.00264	3.16212	3.3115	3.45058	3.57932	3.69766	3.80558	3.90301	3.99034	4.06781	4.13518	4.19222	4.23872	4.27443	4.29912	4.31194	4.31268	4.30215	4.28114	4.25045	4.21086	4.15303	4.07141	3.9725	3.86282	3.74887	3.63715	3.53419	3.42392	3.29228	3.14877	3.0029	2.86417	2.74208	2.62474	2.49774	2.36682	2.23771	2.11615
Papilio demoleus	Male	UP	yellow	PT306_UP_F_yellow		2.36247	2.53788	2.70426	2.86163	3.00998	3.14932	3.27965	3.40087	3.51289	3.61578	3.70959	3.79438	3.8702	3.93704	3.99486	4.04367	4.08347	4.11427	4.13608	4.1489	4.15118	4.14217	4.12306	4.09505	4.05934	4.01713	3.96082	3.88536	3.79583	3.69731	3.59487	3.49358	3.39852	3.29815	3.18204	3.05692	2.92956	2.80668	2.69503	2.58337	2.46021	2.3319	2.20483	2.08536
Papilio demoleus	Male	UP	yellow	PT308_UP_F_yellow		2.10971	2.42675	2.72913	3.01692	3.29018	3.54897	3.79337	4.02324	4.23839	4.43879	4.62444	4.79532	4.95141	5.09302	5.22037	5.33325	5.43146	5.51483	5.58314	5.63621	5.67342	5.69464	5.70046	5.69146	5.66821	5.6313	5.56915	5.47525	5.3578	5.22499	5.08501	4.94604	4.81629	4.67564	4.50653	4.32094	4.13084	3.9482	3.78501	3.62342	3.44393	3.25599	3.06907	2.89263
Papilio demoleus	Male	UP	yellow	PT309_UP_F_yellow		2.38727	2.57961	2.76219	2.93516	3.09867	3.25287	3.39789	3.53365	3.65982	3.77627	3.88284	3.9794	4.06579	4.1428	4.21097	4.26984	4.31893	4.35777	4.3859	4.40283	4.41002	4.40864	4.3978	4.37661	4.34418	4.29962	4.2334	4.14141	4.03088	3.90904	3.78313	3.66038	3.54802	3.42815	3.28508	3.12943	2.97178	2.82273	2.69289	2.56851	2.43322	2.29362	2.15632	2.02793
Papilio demoleus	Male	UP	yellow	PT311_UP_F_yellow		2.33435	2.58244	2.81858	3.04285	3.2553	3.456	3.64501	3.8222	3.98737	4.14052	4.28163	4.41069	4.52769	4.6329	4.72649	4.8083	4.87816	4.93593	4.98142	5.01448	5.03456	5.04156	5.03599	5.01835	4.98914	4.94888	4.8878	4.80036	4.69344	4.57391	4.44862	4.32444	4.20824	4.08419	3.93803	3.779	3.61633	3.45926	3.31702	3.17427	3.01528	2.84872	2.68327	2.5276
Papilio demoleus	Male	UP	yellow	PT319_UP_F_yellow		1.96069	2.27654	2.5783	2.86607	3.13991	3.3999	3.64613	3.87844	4.09662	4.30063	4.49047	4.6661	4.82752	4.9751	5.10911	5.2293	5.33542	5.42723	5.50448	5.56692	5.6143	5.64673	5.6645	5.6679	5.65724	5.63281	5.58499	5.5085	5.41017	5.29685	5.17535	5.0525	4.93513	4.80548	4.64849	4.47511	4.29628	4.12292	3.96596	3.80707	3.62753	3.43773	3.24806	3.06889
Papilio demoleus	Male	UP	yellow	PT320_UP_F_yellow		1.88341	2.16718	2.43791	2.6957	2.94068	3.17293	3.39258	3.59946	3.79334	3.97413	4.14177	4.2962	4.43736	4.56582	4.68196	4.78543	4.87588	4.95294	5.01628	5.06552	5.10103	5.12335	5.13233	5.12785	5.10977	5.07797	5.02243	4.9381	4.83225	4.71215	4.58508	4.4583	4.3391	4.20936	4.0534	3.88209	3.70632	3.53697	3.38493	3.23215	3.06011	2.87891	2.69866	2.52948
Papilio demoleus	Male	UP	yellow	PT321_UP_F_yellow		2.94446	3.1916	3.42626	3.64841	3.85804	4.05515	4.23971	4.41165	4.57092	4.71759	4.85173	4.97338	5.08263	5.17929	5.26326	5.33462	5.39349	5.43998	5.4742	5.49624	5.50416	5.49693	5.47605	5.44302	5.39932	5.34646	5.27491	5.17839	5.06328	4.93595	4.80279	4.67017	4.54447	4.41081	4.25587	4.08836	3.91699	3.7505	3.59758	3.44254	3.27001	3.08919	2.90928	2.73949
Papilio demoleus	Male	UP	yellow	PT339_UP_F_yellow		1.37086	1.7154	2.04475	2.35913	2.65876	2.94386	3.21465	3.47095	3.71226	3.9384	4.14917	4.34437	4.52382	4.68868	4.83978	4.97638	5.09777	5.2032	5.29197	5.36334	5.41878	5.45973	5.48536	5.49487	5.48743	5.46223	5.40675	5.31525	5.19707	5.06156	4.91809	4.77599	4.64462	4.49954	4.31995	4.12065	3.91647	3.72221	3.55267	3.38697	3.20154	3.00719	2.81476	2.63505
Papilio demoleus	Male	UP	yellow	PT340_UP_F_yellow		2.51875	2.76639	3.00157	3.22429	3.43454	3.63231	3.81759	3.99026	4.15027	4.2977	4.43266	4.55521	4.66546	4.76338	4.84891	4.92203	4.98273	5.03102	5.06688	5.09031	5.09809	5.08871	5.06465	5.02841	4.9825	4.92942	4.85807	4.76053	4.64406	4.51592	4.38335	4.25362	4.13397	4.00807	3.86093	3.70182	3.54001	3.38475	3.2453	3.10853	2.95969	2.80565	2.65329	2.50947
Papilio demoleus	Male	UP	black	PT299_UP_H_black		0.188784	0.196052	0.202776	0.208932	0.214499	0.219452	0.223769	0.227436	0.230483	0.232951	0.234883	0.236323	0.237311	0.237739	0.237511	0.23669	0.23534	0.233522	0.2313	0.228737	0.22488	0.219209	0.212433	0.205264	0.198413	0.192591	0.186572	0.179098	0.170832	0.162438	0.154579	0.147918	0.143119	0.140389	0.13909	0.13862	0.138376	0.137755	0.136154	0.133943	0.131911	0.130081	0.12848	0.127131
Papilio demoleus	Male	UP	black	PT306_UP_H_black		0.539178	0.531352	0.523551	0.515751	0.507928	0.500061	0.492124	0.484098	0.476009	0.467904	0.459833	0.451843	0.443981	0.436263	0.428659	0.421153	0.413729	0.406371	0.399061	0.391786	0.38386	0.374961	0.365613	0.356339	0.347662	0.340107	0.333029	0.325652	0.3183	0.3113	0.304974	0.299649	0.295648	0.295171	0.29883	0.304571	0.310337	0.314076	0.313731	0.30998	0.305108	0.299471	0.293427	0.28733
Papilio demoleus	Male	UP	black	PT308_UP_H_black		0.35752	0.365912	0.373601	0.380591	0.386888	0.392495	0.397417	0.401663	0.405228	0.408098	0.410258	0.411694	0.412391	0.412313	0.411452	0.409837	0.407495	0.404455	0.400745	0.396393	0.390842	0.383825	0.375803	0.367237	0.358588	0.350317	0.34037	0.32729	0.312432	0.297149	0.282795	0.270726	0.262294	0.256021	0.24973	0.243729	0.238327	0.233832	0.230552	0.2296	0.231199	0.234325	0.237951	0.241055
Papilio demoleus	Male	UP	black	PT309_UP_H_black		0.54713	0.547766	0.547995	0.547832	0.547294	0.546396	0.545152	0.543576	0.54165	0.539339	0.53661	0.533428	0.52976	0.525627	0.52107	0.516085	0.510666	0.50481	0.498511	0.491764	0.484616	0.477118	0.469275	0.46109	0.452569	0.443715	0.433322	0.420768	0.406937	0.392711	0.378975	0.36661	0.356501	0.347154	0.336912	0.326408	0.316276	0.307152	0.299668	0.293665	0.28847	0.283953	0.279982	0.276426
Papilio demoleus	Male	UP	black	PT311_UP_H_black		0.380334	0.370192	0.360452	0.351118	0.342195	0.333687	0.325597	0.317929	0.310673	0.303818	0.297352	0.291264	0.285542	0.280159	0.275111	0.270425	0.266127	0.262243	0.258798	0.255818	0.25377	0.252859	0.252717	0.252978	0.253275	0.253241	0.253493	0.25464	0.256307	0.25812	0.259704	0.260684	0.260685	0.260967	0.26254	0.264658	0.266574	0.267542	0.266815	0.263897	0.259286	0.253721	0.247943	0.242693
Papilio demoleus	Male	UP	black	PT319_UP_H_black		0.129735	0.127253	0.124917	0.122748	0.120768	0.118995	0.117452	0.116141	0.115029	0.114081	0.113262	0.112536	0.111869	0.111309	0.110916	0.110668	0.110543	0.110521	0.110581	0.1107	0.111557	0.113511	0.116059	0.118701	0.120935	0.12226	0.122631	0.122446	0.121871	0.121068	0.120203	0.119439	0.118942	0.118731	0.118662	0.118649	0.118603	0.118441	0.118074	0.117033	0.115196	0.113	0.110882	0.109278
Papilio demoleus	Male	UP	black	PT320_UP_H_black		0.326672	0.325683	0.324746	0.32389	0.323145	0.322544	0.322114	0.321862	0.321736	0.321687	0.321662	0.321611	0.321483	0.321296	0.321105	0.32091	0.320712	0.320512	0.320311	0.320107	0.32022	0.320827	0.321717	0.322682	0.323513	0.323999	0.3243	0.324649	0.32495	0.325109	0.32503	0.324617	0.323776	0.323192	0.323252	0.323412	0.323131	0.321863	0.319065	0.314775	0.309611	0.303904	0.297984	0.292181
Papilio demoleus	Male	UP	black	PT321_UP_H_black		0.697003	0.690397	0.683618	0.676645	0.669456	0.662029	0.654343	0.646405	0.638252	0.629901	0.621374	0.612688	0.603864	0.594628	0.584814	0.574601	0.564169	0.553697	0.543364	0.533349	0.522713	0.510856	0.498466	0.486228	0.47483	0.464961	0.455773	0.446191	0.436561	0.427226	0.418531	0.410821	0.40444	0.400048	0.397549	0.39615	0.395058	0.39348	0.390622	0.387903	0.386804	0.386631	0.386685	0.386272
Papilio demoleus	Male	UP	black	PT339_UP_H_black		0.265526	0.279329	0.292287	0.304389	0.315621	0.32597	0.335425	0.343958	0.351576	0.358313	0.364207	0.369293	0.373606	0.377098	0.379713	0.381475	0.382407	0.382534	0.38188	0.380468	0.377182	0.371458	0.364157	0.356138	0.34826	0.341382	0.33396	0.32444	0.313671	0.302502	0.291782	0.28236	0.275084	0.269319	0.263843	0.258627	0.253641	0.248854	0.244236	0.240215	0.237062	0.234511	0.232293	0.230145
Papilio demoleus	Male	UP	black	PT340_UP_H_black		0.210787	0.211714	0.212692	0.213812	0.215167	0.21685	0.218951	0.221434	0.22413	0.226937	0.229751	0.23247	0.234991	0.23784	0.241393	0.245321	0.249293	0.252979	0.25605	0.258174	0.260769	0.26483	0.269397	0.27351	0.276211	0.276539	0.273963	0.269065	0.262562	0.255168	0.247599	0.240569	0.234795	0.228111	0.218764	0.208087	0.197413	0.188076	0.181409	0.176721	0.172422	0.168497	0.164933	0.161715
Papilio demoleus	Male	UP	red	PT299_UP_H_red		0.485896	0.50326	0.519524	0.534632	0.548527	0.561151	0.572449	0.582395	0.591066	0.598561	0.604977	0.610412	0.614965	0.6184	0.620507	0.621423	0.621284	0.620226	0.618385	0.615898	0.610807	0.602031	0.591022	0.579231	0.56811	0.559111	0.549915	0.538051	0.524744	0.51122	0.498702	0.488416	0.481587	0.478861	0.479198	0.481286	0.483816	0.485476	0.484958	0.483208	0.481942	0.480997	0.480211	0.479421
Papilio demoleus	Male	UP	red	PT306_UP_H_red		0.552333	0.557703	0.562788	0.567562	0.572001	0.576079	0.579772	0.583085	0.586058	0.588716	0.591085	0.593189	0.595052	0.596451	0.59724	0.597573	0.5976	0.597472	0.59734	0.597356	0.597202	0.596594	0.595729	0.594803	0.594015	0.593561	0.592605	0.590508	0.587763	0.584867	0.582311	0.580592	0.580202	0.582262	0.586775	0.592555	0.598417	0.603178	0.605652	0.607093	0.609202	0.611469	0.613381	0.614427
Papilio demoleus	Male	UP	red	PT308_UP_H_red		1.35986	1.36704	1.37362	1.37967	1.38526	1.39047	1.39538	1.39996	1.40405	1.40757	1.41043	1.41253	1.41379	1.41458	1.41517	1.41535	1.41489	1.41358	1.41119	1.40751	1.40339	1.39947	1.39522	1.3901	1.38356	1.37508	1.36213	1.3439	1.3224	1.29963	1.27762	1.25836	1.24387	1.23117	1.21675	1.20177	1.18742	1.17489	1.16535	1.15925	1.15565	1.15369	1.15247	1.15113
Papilio demoleus	Male	UP	red	PT309_UP_H_red		0.917448	0.92497	0.931971	0.938467	0.944474	0.950007	0.955082	0.959698	0.963827	0.967444	0.970524	0.973043	0.974975	0.976394	0.977365	0.977848	0.977807	0.977201	0.975994	0.974146	0.971949	0.969591	0.966887	0.963648	0.959688	0.954819	0.947142	0.935856	0.922419	0.90829	0.894927	0.883787	0.87633	0.871172	0.866116	0.8614	0.857258	0.853929	0.851647	0.851203	0.852678	0.85524	0.858058	0.860301
Papilio demoleus	Male	UP	red	PT311_UP_H_red		0.947565	0.939237	0.93129	0.923769	0.91672	0.910191	0.904227	0.898789	0.893773	0.889133	0.884824	0.880798	0.87701	0.873676	0.870962	0.868742	0.866894	0.865293	0.863814	0.862333	0.862171	0.864076	0.867071	0.870178	0.872417	0.872811	0.871356	0.868883	0.865659	0.861954	0.858036	0.854175	0.85064	0.847626	0.845002	0.842541	0.840017	0.837205	0.833879	0.829262	0.823231	0.816543	0.809955	0.804223
Papilio demoleus	Male	UP	red	PT319_UP_H_red		0.726352	0.723346	0.720382	0.717441	0.714507	0.711563	0.708592	0.705561	0.702474	0.699369	0.696287	0.693264	0.690341	0.687379	0.684278	0.681127	0.678019	0.675043	0.672291	0.669853	0.667086	0.663594	0.659843	0.656299	0.653428	0.651696	0.650641	0.649576	0.648624	0.647913	0.647566	0.647711	0.648471	0.652475	0.66078	0.671158	0.681376	0.689207	0.692419	0.691891	0.690252	0.687902	0.685239	0.68266
Papilio demoleus	Male	UP	red	PT320_UP_H_red		0.87912	0.8728	0.866887	0.861401	0.856366	0.851804	0.847736	0.844147	0.840993	0.838257	0.83592	0.833966	0.832375	0.831371	0.831093	0.831396	0.832139	0.833177	0.834368	0.835569	0.83757	0.84087	0.844891	0.849055	0.852784	0.855498	0.858492	0.862949	0.868131	0.873295	0.877702	0.880611	0.881281	0.88079	0.880441	0.879833	0.878567	0.876242	0.872457	0.864975	0.853174	0.839076	0.824705	0.812083
Papilio demoleus	Male	UP	red	PT321_UP_H_red		0.813424	0.804426	0.795848	0.787719	0.78007	0.772929	0.766326	0.760258	0.754667	0.749506	0.744727	0.74028	0.73612	0.73229	0.728862	0.725826	0.72317	0.720884	0.718959	0.717382	0.717462	0.71985	0.723551	0.727568	0.730908	0.732575	0.732769	0.732428	0.731671	0.730613	0.729372	0.728063	0.726805	0.726251	0.726625	0.727394	0.728027	0.727991	0.726755	0.72392	0.719833	0.715082	0.710251	0.705926
Papilio demoleus	Male	UP	red	PT339_UP_H_red		1.21186	1.21807	1.22377	1.22891	1.23346	1.23737	1.24061	1.24316	1.24511	1.24652	1.24745	1.24796	1.24812	1.24779	1.24685	1.24538	1.24345	1.24111	1.23846	1.23555	1.23157	1.22604	1.21955	1.21267	1.20601	1.20015	1.19527	1.19098	1.18696	1.18291	1.17852	1.17349	1.16752	1.1613	1.15546	1.14963	1.14341	1.13644	1.12832	1.11669	1.10091	1.08313	1.06552	1.05023
Papilio demoleus	Male	UP	red	PT340_UP_H_red		0.852707	0.86394	0.874311	0.883802	0.892393	0.900064	0.906795	0.912562	0.917377	0.921278	0.924305	0.926495	0.927887	0.928262	0.927467	0.925643	0.922933	0.919477	0.915416	0.910891	0.904313	0.894802	0.883561	0.871792	0.8607	0.851488	0.841939	0.829815	0.816294	0.802552	0.789764	0.779108	0.771759	0.767604	0.7653	0.764182	0.763582	0.762835	0.761274	0.760304	0.761298	0.763546	0.766339	0.768966
Papilio demoleus	Male	UP	yellow	PT299_UP_H_yellow		2.16819	2.46378	2.7452	3.01245	3.26555	3.50451	3.72933	3.9399	4.13613	4.31808	4.4858	4.63934	4.77876	4.90406	5.01521	5.11221	5.19503	5.26369	5.31817	5.35847	5.38229	5.38854	5.37902	5.35553	5.31988	5.27387	5.20577	5.10791	4.98819	4.85454	4.71485	4.57704	4.449	4.31208	4.14963	3.97254	3.79174	3.61814	3.46265	3.30898	3.13935	2.96247	2.78706	2.62183
Papilio demoleus	Male	UP	yellow	PT306_UP_H_yellow		2.66371	2.8346	2.99592	3.14765	3.28974	3.42216	3.54489	3.65784	3.76102	3.85452	3.93843	4.01283	4.07781	4.13313	4.1786	4.21437	4.24059	4.25741	4.26498	4.26346	4.25098	4.22647	4.19135	4.14701	4.09485	4.03626	3.96267	3.86839	3.75912	3.64061	3.51858	3.39874	3.28684	3.17	3.03654	2.89391	2.74957	2.611	2.48564	2.36147	2.22588	2.0855	1.94693	1.81678
Papilio demoleus	Male	UP	yellow	PT308_UP_H_yellow		1.79829	2.21401	2.61141	2.99056	3.35155	3.69446	4.01938	4.3262	4.6147	4.88483	5.13654	5.36979	5.58452	5.78112	5.95989	6.12056	6.26289	6.38664	6.49157	6.57742	6.64358	6.69004	6.71739	6.72625	6.71723	6.69095	6.63517	6.54303	6.42322	6.28439	6.13525	5.98445	5.84068	5.6803	5.48363	5.26527	5.03981	4.82186	4.62602	4.42876	4.2055	3.96928	3.7331	3.51001
Papilio demoleus	Male	UP	yellow	PT309_UP_H_yellow		1.83039	2.0772	2.31241	2.53618	2.74867	2.95004	3.14045	3.31977	3.48767	3.64399	3.78858	3.92129	4.04197	4.15137	4.25007	4.3376	4.41348	4.47726	4.52848	4.56666	4.59317	4.60914	4.61374	4.60614	4.58551	4.55104	4.49319	4.40779	4.30198	4.18291	4.05773	3.93361	3.81768	3.69029	3.53509	3.36429	3.19006	3.0246	2.88009	2.74008	2.58547	2.42449	2.26536	2.11629
Papilio demoleus	Male	UP	yellow	PT311_UP_H_yellow		1.98594	2.35274	2.70313	3.03717	3.35494	3.65653	3.942	4.21122	4.46401	4.70031	4.9201	5.12335	5.31003	5.48054	5.63516	5.77362	5.89567	6.00108	6.08957	6.16091	6.21489	6.25165	6.27148	6.27464	6.26141	6.23207	6.17549	6.08569	5.97062	5.83824	5.69651	5.5534	5.41685	5.26636	5.08445	4.88362	4.67637	4.47518	4.29257	4.10638	3.89466	3.67021	3.44585	3.23439
Papilio demoleus	Male	UP	yellow	PT319_UP_H_yellow		2.42344	2.73527	3.03288	3.31631	3.58564	3.84091	4.08219	4.30936	4.52225	4.72085	4.90513	5.07508	5.23069	5.37225	5.49992	5.61355	5.71296	5.79797	5.86842	5.92413	5.9649	5.99078	6.00202	5.99886	5.98154	5.9503	5.89676	5.81634	5.71499	5.59866	5.47331	5.34488	5.21933	5.0805	4.915	4.73292	4.54435	4.3594	4.18815	4.01037	3.80733	3.59141	3.375	3.17046
Papilio demoleus	Male	UP	yellow	PT320_UP_H_yellow		2.2155	2.66206	3.08836	3.49453	3.8807	4.247	4.59354	4.92016	5.22653	5.51258	5.77824	6.02344	6.24811	6.45289	6.63823	6.80372	6.94896	7.07355	7.17708	7.25916	7.31948	7.35831	7.37607	7.37319	7.35009	7.3072	7.22877	7.10627	6.95098	6.77419	6.58717	6.40121	6.22758	6.03759	5.80658	5.55186	5.29076	5.04061	4.81871	4.59936	4.35433	4.09722	3.84164	3.60117
Papilio demoleus	Male	UP	yellow	PT321_UP_H_yellow		3.10557	3.45337	3.78407	4.09762	4.39394	4.67297	4.93465	5.1788	5.40545	5.61476	5.80694	5.98217	6.14065	6.28202	6.40595	6.51265	6.60232	6.67516	6.73138	6.77119	6.7904	6.78681	6.76355	6.72377	6.67058	6.60715	6.52013	6.39986	6.25492	6.09392	5.92545	5.75813	5.60054	5.43355	5.2396	5.0297	4.81485	4.60606	4.41433	4.22026	4.00465	3.77881	3.55408	3.34177
Papilio demoleus	Male	UP	yellow	PT339_UP_H_yellow		1.28509	1.7124	2.12074	2.51025	2.8811	3.23343	3.56739	3.88276	4.17917	4.45654	4.71478	4.95383	5.17359	5.37488	5.55819	5.72303	5.8689	5.9953	6.10173	6.18769	6.25251	6.29632	6.31989	6.32396	6.30929	6.27661	6.21064	6.10281	5.96395	5.80489	5.63647	5.46953	5.31489	5.14455	4.93461	4.70203	4.46377	4.23681	4.03809	3.84397	3.62759	3.4011	3.17666	2.96643
Papilio demoleus	Male	UP	yellow	PT340_UP_H_yellow		1.61641	1.95068	2.26941	2.57267	2.86054	3.13311	3.39045	3.63242	3.8588	4.06956	4.2647	4.44418	4.608	4.7566	4.89025	5.00866	5.11154	5.19861	5.26956	5.3241	5.36062	5.37861	5.37949	5.36464	5.33548	5.29341	5.22504	5.12228	4.99441	4.85073	4.70053	4.55309	4.41772	4.27185	4.09555	3.90202	3.70445	3.51604	3.34999	3.18834	3.01039	2.82524	2.642	2.46977
Doleschallia bisaltide	Female	UN	brown	AB469_UN_F_brown		3.30713	3.29216	3.27775	3.26382	3.25029	3.23706	3.22406	3.21131	3.19895	3.1871	3.17585	3.1653	3.15554	3.14605	3.13644	3.12704	3.11821	3.11027	3.10357	3.09844	3.09329	3.08704	3.08078	3.07561	3.07263	3.07295	3.07701	3.08408	3.09342	3.10431	3.11602	3.12784	3.13903	3.15303	3.17214	3.19397	3.21608	3.23606	3.25151	3.26325	3.27404	3.28436	3.29471	3.30557
Doleschallia bisaltide	Female	UN	brown	AB471_UN_F_brown		2.82681	2.805	2.78396	2.76372	2.7443	2.72572	2.70798	2.69107	2.67497	2.65967	2.64514	2.63138	2.61838	2.60637	2.59549	2.58559	2.57652	2.56812	2.56026	2.55277	2.54666	2.54253	2.53964	2.53724	2.53459	2.53093	2.52725	2.52473	2.52295	2.52146	2.51985	2.51769	2.51454	2.51125	2.50868	2.50641	2.50404	2.50114	2.4973	2.48973	2.47753	2.4632	2.44922	2.43808
Doleschallia bisaltide	Female	UN	brown	AB470_UN_F_brown		2.40759	2.40676	2.40667	2.4073	2.40867	2.41076	2.41356	2.41707	2.42128	2.42621	2.43188	2.4383	2.44548	2.45343	2.46216	2.47166	2.48192	2.49293	2.50469	2.51719	2.53101	2.54642	2.56296	2.58014	2.59751	2.61459	2.63234	2.65166	2.67198	2.69277	2.71346	2.7335	2.75233	2.77234	2.7952	2.81934	2.84319	2.86518	2.88374	2.8992	2.91324	2.92623	2.93857	2.95065
Doleschallia bisaltide	Female	UN	brown	AB469_UN_F_innerbrown		4.42833	4.42365	4.41897	4.41424	4.4094	4.40439	4.39915	4.39364	4.38796	4.38221	4.37647	4.37087	4.36549	4.36009	4.35447	4.34876	4.3431	4.33765	4.33253	4.3279	4.32249	4.31551	4.30787	4.30046	4.29417	4.28992	4.28741	4.28573	4.28477	4.28442	4.28458	4.28514	4.28599	4.2901	4.2989	4.31003	4.32115	4.32989	4.3339	4.33315	4.32995	4.32546	4.32084	4.31723
Doleschallia bisaltide	Female	UN	brown	AB471_UN_F_innerbrown		3.37542	3.3574	3.34057	3.325	3.31073	3.29784	3.28638	3.27636	3.2677	3.26029	3.25403	3.24884	3.24462	3.24166	3.24022	3.24011	3.24117	3.24321	3.24606	3.24954	3.25545	3.26483	3.27638	3.2888	3.30077	3.31101	3.32112	3.33307	3.34613	3.35955	3.37258	3.38448	3.39451	3.40426	3.41521	3.42644	3.43703	3.44606	3.4526	3.45554	3.4553	3.45328	3.45086	3.44944
Doleschallia bisaltide	Female	UN	brown	AB470_UN_F_innerbrown		3.53192	3.53834	3.54534	3.55292	3.5611	3.56989	3.57928	3.58927	3.59986	3.61103	3.62277	3.63507	3.64792	3.66131	3.67525	3.68974	3.7048	3.72044	3.73666	3.75348	3.77099	3.78923	3.80813	3.82762	3.84764	3.86812	3.88947	3.91196	3.93528	3.95917	3.98332	4.00746	4.03129	4.05682	4.08522	4.11495	4.14448	4.17227	4.19678	4.21878	4.24017	4.2611	4.28172	4.30217
Doleschallia bisaltide	Female	UN	brown	AB471_UN_H_brown		2.74008	2.74388	2.74766	2.7514	2.75506	2.75862	2.76204	2.76533	2.76853	2.7717	2.77486	2.77805	2.78133	2.78448	2.78737	2.79012	2.79286	2.7957	2.79879	2.80224	2.80568	2.80881	2.81185	2.81502	2.81856	2.82268	2.8278	2.83392	2.84064	2.84757	2.85431	2.86048	2.86567	2.87191	2.88055	2.89015	2.89932	2.90664	2.91069	2.91215	2.91272	2.91251	2.91161	2.91013
Doleschallia bisaltide	Female	UN	brown	AB469_UN_H_brown		2.44296	2.44829	2.45361	2.45882	2.46383	2.46853	2.47283	2.47676	2.48048	2.48412	2.4878	2.49164	2.49577	2.4997	2.50308	2.5062	2.50933	2.51276	2.5168	2.52171	2.52569	2.52759	2.52865	2.53016	2.53338	2.53957	2.54935	2.56193	2.57643	2.59201	2.6078	2.62295	2.63659	2.65219	2.67223	2.69434	2.71616	2.73533	2.74948	2.75934	2.76753	2.77457	2.78096	2.78724
Doleschallia bisaltide	Female	UN	brown	AB470_UN_H_brown		2.59482	2.58977	2.58572	2.58271	2.58077	2.57994	2.58024	2.58166	2.58411	2.58757	2.59201	2.59739	2.60367	2.61104	2.61961	2.6293	2.63998	2.65157	2.66395	2.67702	2.69223	2.71037	2.73032	2.75098	2.77122	2.78995	2.80906	2.83051	2.85323	2.87615	2.8982	2.91832	2.93545	2.95175	2.9694	2.98734	3.00447	3.01973	3.03205	3.0408	3.04674	3.0509	3.05431	3.05801
Doleschallia bisaltide	Female	UN	brown	AB469_UN_H_innerbrown		3.86419	3.85658	3.84953	3.84302	3.83705	3.8316	3.82667	3.82227	3.81843	3.81513	3.81239	3.8102	3.80855	3.80729	3.80633	3.80579	3.80577	3.80637	3.8077	3.80986	3.8128	3.8164	3.82067	3.82565	3.83135	3.83779	3.84534	3.85413	3.86388	3.87431	3.88513	3.89606	3.90682	3.91984	3.93648	3.95484	3.97303	3.98914	4.00128	4.01088	4.02047	4.02982	4.03866	4.04674
Doleschallia bisaltide	Female	UN	brown	AB471_UN_H_innerbrown		2.31908	2.31939	2.31988	2.32054	2.32133	2.32225	2.32327	2.32439	2.32564	2.32704	2.32863	2.33042	2.33245	2.33453	2.33654	2.33859	2.34081	2.34332	2.34623	2.34967	2.35326	2.35673	2.3603	2.3642	2.36869	2.37399	2.38062	2.38864	2.39753	2.40681	2.41599	2.42456	2.43204	2.44064	2.45189	2.46424	2.47617	2.48614	2.49261	2.49544	2.49613	2.4956	2.49477	2.49457
Doleschallia bisaltide	Female	UN	brown	AB470_UN_H_innerbrown		3.89542	3.89133	3.88842	3.8867	3.88621	3.88697	3.88902	3.89236	3.89696	3.90277	3.90973	3.91779	3.9269	3.93711	3.94851	3.96106	3.97474	3.98952	4.00539	4.02232	4.04137	4.0631	4.0867	4.11136	4.13625	4.16058	4.18583	4.21348	4.24266	4.27252	4.30221	4.33088	4.35766	4.38332	4.40915	4.43507	4.46097	4.48679	4.51243	4.53657	4.55869	4.57996	4.60157	4.62467
Doleschallia bisaltide	Female	UP	black	AB469_UP_F_black		0.930657	0.913842	0.897639	0.882092	0.867245	0.853143	0.839831	0.827301	0.815476	0.80429	0.793682	0.783586	0.77394	0.764901	0.756611	0.748984	0.741933	0.735373	0.729217	0.72338	0.718835	0.716147	0.714613	0.71353	0.712195	0.709907	0.707237	0.705078	0.70321	0.701411	0.69946	0.697135	0.694216	0.692091	0.691613	0.691763	0.691518	0.689858	0.685761	0.679076	0.670762	0.661468	0.651842	0.642532
Doleschallia bisaltide	Female	UP	black	AB471_UP_F_black		1.03891	1.01909	1.00013	0.982041	0.964831	0.948506	0.933078	0.918565	0.904964	0.892252	0.880402	0.869389	0.859189	0.84984	0.841384	0.833802	0.82707	0.82117	0.816079	0.811776	0.809042	0.808271	0.808866	0.810228	0.81176	0.812863	0.815672	0.821812	0.829928	0.838666	0.84667	0.852585	0.855055	0.856826	0.860558	0.86477	0.867981	0.86871	0.865477	0.857209	0.844901	0.83017	0.814632	0.799904
Doleschallia bisaltide	Female	UP	black	AB470_UP_F_black		0.922388	0.909058	0.89622	0.883815	0.871785	0.860068	0.848608	0.837379	0.826464	0.815962	0.805973	0.796598	0.787937	0.77978	0.771933	0.764517	0.75765	0.751455	0.746051	0.74156	0.737006	0.731776	0.726529	0.721929	0.718636	0.71731	0.719184	0.724299	0.731535	0.739772	0.747892	0.754773	0.759297	0.765583	0.776713	0.790002	0.802769	0.812332	0.816007	0.813752	0.808172	0.800557	0.792198	0.784383
Doleschallia bisaltide	Female	UP	brown	AB469_UP_F_brown		2.11917	2.11901	2.119	2.11917	2.11949	2.11999	2.12067	2.12153	2.12256	2.12375	2.1251	2.12659	2.12823	2.13004	2.13206	2.13426	2.13663	2.13913	2.14175	2.14445	2.14729	2.1503	2.15347	2.15678	2.16022	2.16379	2.16817	2.17376	2.18005	2.18655	2.19276	2.19819	2.20232	2.20752	2.2153	2.22396	2.2318	2.23712	2.23821	2.23497	2.22905	2.22139	2.21292	2.20458
Doleschallia bisaltide	Female	UP	brown	AB471_UP_F_brown		2.26851	2.26146	2.25467	2.24814	2.24183	2.23574	2.22985	2.22416	2.2187	2.2135	2.20857	2.20393	2.1996	2.19551	2.1916	2.18792	2.18452	2.18145	2.17875	2.17648	2.17482	2.17382	2.17329	2.17306	2.17296	2.17281	2.17351	2.17569	2.17873	2.18204	2.185	2.18701	2.18746	2.18856	2.19194	2.19618	2.19984	2.20149	2.1997	2.19369	2.18451	2.17346	2.16183	2.15093
Doleschallia bisaltide	Female	UP	brown	AB470_UP_F_brown		1.8037	1.79455	1.78595	1.77792	1.77048	1.76364	1.75744	1.75186	1.74686	1.74241	1.7385	1.7351	1.73219	1.72993	1.72843	1.72759	1.72732	1.7275	1.72804	1.72884	1.73082	1.73449	1.73918	1.74419	1.74883	1.75241	1.75609	1.7611	1.7668	1.77258	1.7778	1.78186	1.78413	1.78615	1.7893	1.79269	1.79542	1.7966	1.79534	1.7903	1.78177	1.77129	1.7604	1.75066
Doleschallia bisaltide	Female	UP	brown	AB469_UP_H_brown		1.4293	1.42864	1.42787	1.42697	1.42595	1.4248	1.42354	1.42214	1.4206	1.41892	1.41711	1.41516	1.41309	1.41083	1.40834	1.40567	1.40287	1.39998	1.39704	1.39411	1.39132	1.38867	1.38605	1.38334	1.38041	1.37715	1.37318	1.36838	1.36306	1.35748	1.35195	1.34674	1.34213	1.33915	1.33792	1.33748	1.33684	1.33499	1.33097	1.32515	1.31872	1.31184	1.30472	1.29752
Doleschallia bisaltide	Female	UP	brown	AB471_UP_H_brown		1.91747	1.91554	1.91347	1.91119	1.90866	1.90579	1.90254	1.89888	1.89493	1.89076	1.88649	1.88222	1.87803	1.87368	1.86897	1.86403	1.859	1.85403	1.84925	1.84481	1.83962	1.83302	1.82575	1.81853	1.8121	1.80722	1.80451	1.80366	1.80396	1.80471	1.80521	1.80474	1.8026	1.80172	1.8042	1.80808	1.81137	1.81213	1.80838	1.79984	1.7883	1.77489	1.76076	1.74704
Doleschallia bisaltide	Female	UP	brown	AB470_UP_H_brown		1.42007	1.39915	1.37909	1.35989	1.34158	1.32418	1.30771	1.29217	1.27755	1.26381	1.25093	1.23886	1.22759	1.21725	1.20797	1.19963	1.19216	1.18545	1.17942	1.17398	1.16978	1.16724	1.16588	1.16522	1.16479	1.16411	1.16462	1.1675	1.1719	1.17695	1.1818	1.18558	1.18745	1.19015	1.19575	1.2024	1.20827	1.21148	1.21021	1.20408	1.19476	1.18347	1.17141	1.15976
Doleschallia bisaltide	Male	UN	brown	AB472_UN_F_brown		2.76898	2.76772	2.76592	2.76354	2.76048	2.75669	2.7521	2.7467	2.74059	2.73388	2.72668	2.71907	2.71118	2.7027	2.69341	2.68346	2.67304	2.66232	2.65145	2.64062	2.6284	2.61394	2.59824	2.58232	2.5672	2.55388	2.54095	2.52677	2.51206	2.49751	2.48386	2.47179	2.46202	2.4542	2.44745	2.44169	2.43683	2.4328	2.4295	2.4271	2.4257	2.42514	2.42526	2.42588
Doleschallia bisaltide	Male	UN	brown	BA117_UN_F_brown		2.56488	2.57213	2.57905	2.58562	2.59181	2.5976	2.60295	2.60787	2.61239	2.61655	2.62039	2.62394	2.62724	2.63012	2.63246	2.63437	2.63595	2.63732	2.63859	2.63986	2.64057	2.64036	2.63962	2.63875	2.63816	2.63823	2.6371	2.63347	2.62854	2.62352	2.61963	2.61807	2.62006	2.6252	2.63203	2.64015	2.64916	2.65867	2.66829	2.67974	2.69414	2.71018	2.72658	2.74203
Doleschallia bisaltide	Male	UN	brown	AZ896_UN_F_brown		2.48186	2.47455	2.46712	2.45951	2.45163	2.44344	2.43486	2.42591	2.41669	2.40729	2.39777	2.38824	2.37876	2.36893	2.35848	2.34765	2.3367	2.32587	2.31543	2.30561	2.29502	2.28274	2.26977	2.2571	2.24574	2.23666	2.22923	2.22218	2.21565	2.20973	2.20455	2.20022	2.19685	2.19547	2.19644	2.19888	2.2019	2.20463	2.20618	2.2074	2.20954	2.2123	2.21537	2.21847
Doleschallia bisaltide	Male	UN	brown	AI168_UN_F_brown		2.17167	2.18357	2.19477	2.20525	2.21495	2.22385	2.23191	2.23914	2.2456	2.25134	2.2564	2.26082	2.26463	2.2676	2.26958	2.27071	2.27115	2.27104	2.27053	2.26978	2.26833	2.26584	2.2626	2.2589	2.25502	2.25126	2.24692	2.24136	2.23499	2.22818	2.22132	2.21481	2.20903	2.20276	2.19505	2.18676	2.17872	2.17176	2.16673	2.16303	2.15956	2.1564	2.15361	2.15127
Doleschallia bisaltide	Male	UN	brown	BH345_UN_F_brown		2.40004	2.40077	2.40132	2.40169	2.40188	2.40189	2.40172	2.40136	2.40083	2.40013	2.39924	2.39819	2.39696	2.3956	2.39412	2.39249	2.39069	2.38869	2.38647	2.38399	2.38115	2.37793	2.3744	2.37067	2.3668	2.36289	2.35888	2.35469	2.35032	2.34581	2.34117	2.33641	2.33155	2.32479	2.31532	2.30462	2.29423	2.28562	2.28032	2.27577	2.26938	2.26257	2.25675	2.25336
Doleschallia bisaltide	Male	UN	brown	AB472_UN_F_innerbrown		2.5534	2.56767	2.58134	2.59432	2.60654	2.61788	2.62828	2.63771	2.64634	2.65426	2.66162	2.66853	2.67511	2.68082	2.68526	2.68876	2.69167	2.69431	2.69704	2.70019	2.70137	2.69909	2.69508	2.69107	2.68879	2.68997	2.69325	2.69639	2.69976	2.70374	2.7087	2.71499	2.72301	2.73399	2.74813	2.76415	2.78079	2.7968	2.8109	2.82537	2.84251	2.86106	2.87976	2.89736
Doleschallia bisaltide	Male	UN	brown	BA117_UN_F_innerbrown		2.25145	2.25527	2.25892	2.26235	2.26549	2.2683	2.27072	2.27279	2.2746	2.27621	2.27768	2.27906	2.28041	2.28145	2.28199	2.2822	2.28224	2.28229	2.28252	2.28309	2.283	2.28161	2.27963	2.2778	2.27684	2.27747	2.27924	2.28129	2.28371	2.28661	2.29009	2.29425	2.29919	2.30501	2.31166	2.31895	2.32671	2.33476	2.34294	2.35221	2.36317	2.37503	2.387	2.39829
Doleschallia bisaltide	Male	UN	brown	AZ896_UN_F_innerbrown		1.63336	1.63439	1.63524	1.63585	1.63617	1.63616	1.63577	1.63503	1.63402	1.63281	1.63142	1.62992	1.62836	1.62644	1.62396	1.6211	1.61806	1.61501	1.61213	1.60962	1.60639	1.60175	1.5965	1.59141	1.58727	1.58486	1.58341	1.58182	1.58039	1.57943	1.57925	1.58015	1.58245	1.58653	1.59219	1.59891	1.60614	1.61334	1.61998	1.62705	1.63551	1.64478	1.65428	1.66342
Doleschallia bisaltide	Male	UN	brown	AI168_UN_F_innerbrown		2.95549	2.96203	2.96874	2.97565	2.98279	2.99019	2.99787	3.0059	3.01427	3.0229	3.03171	3.04062	3.04955	3.05856	3.06773	3.07705	3.08649	3.09602	3.10563	3.11529	3.12585	3.13777	3.15046	3.16331	3.17571	3.18705	3.1989	3.21261	3.22724	3.24185	3.25552	3.26732	3.27631	3.28111	3.28207	3.28081	3.27898	3.27822	3.28017	3.28319	3.28496	3.28608	3.28718	3.28886
Doleschallia bisaltide	Male	UN	brown	BH345_UN_F_innerbrown		2.08244	2.08533	2.088	2.09044	2.09263	2.09455	2.0962	2.09759	2.09876	2.0997	2.10043	2.10094	2.10124	2.10113	2.10051	2.09949	2.09822	2.0968	2.09538	2.09408	2.09195	2.08841	2.0842	2.08006	2.07671	2.0749	2.07364	2.07175	2.06968	2.0679	2.06686	2.06702	2.06883	2.07133	2.07353	2.07593	2.07901	2.08323	2.08907	2.09678	2.10604	2.11652	2.12788	2.13976
Doleschallia bisaltide	Male	UN	brown	AB472_UN_H_brown		2.74898	2.76607	2.78262	2.79863	2.8141	2.82905	2.84347	2.85737	2.87072	2.88353	2.8958	2.90752	2.91869	2.92938	2.93962	2.94937	2.95859	2.96724	2.97529	2.9827	2.98938	2.99535	3.00068	3.00545	3.00975	3.01364	3.01657	3.01818	3.01886	3.01899	3.01898	3.01921	3.02007	3.02006	3.01809	3.01518	3.01233	3.01055	3.01086	3.01305	3.01601	3.01943	3.02298	3.02634
Doleschallia bisaltide	Male	UN	brown	BA117_UN_H_brown		2.98919	3.01057	3.03104	3.05059	3.06919	3.08683	3.10351	3.11919	3.1339	3.14766	3.16051	3.17246	3.18356	3.19371	3.20286	3.21105	3.21835	3.22479	3.23043	3.23533	3.23876	3.24035	3.24063	3.24016	3.23948	3.23913	3.2372	3.23219	3.22534	3.21784	3.21092	3.20579	3.20367	3.20395	3.20506	3.20676	3.20879	3.2109	3.21285	3.21528	3.21872	3.22274	3.22693	3.23086
Doleschallia bisaltide	Male	UN	brown	AZ896_UN_H_brown		4.26946	4.31911	4.3673	4.41399	4.45914	4.50272	4.54469	4.58508	4.62394	4.66133	4.69726	4.73178	4.76493	4.79643	4.82612	4.85417	4.88073	4.90599	4.9301	4.95325	4.97423	4.99234	5.00846	5.02348	5.0383	5.0538	5.0681	5.07945	5.08891	5.09755	5.10645	5.11667	5.12929	5.14328	5.157	5.17061	5.18426	5.19813	5.21235	5.22844	5.2469	5.26642	5.28564	5.30324
Doleschallia bisaltide	Male	UN	brown	AI168_UN_H_brown		3.21198	3.25155	3.28979	3.32668	3.3622	3.39633	3.42903	3.46031	3.49017	3.51865	3.54579	3.57163	3.5962	3.61937	3.64103	3.66129	3.68021	3.6979	3.71444	3.72991	3.74395	3.75627	3.76714	3.77681	3.78554	3.79358	3.79922	3.80131	3.80101	3.79945	3.79779	3.79715	3.79868	3.80125	3.80319	3.80478	3.80634	3.80816	3.81055	3.81412	3.81884	3.82402	3.82895	3.83296
Doleschallia bisaltide	Male	UN	brown	BH345_UN_H_brown		1.70111	1.71803	1.73376	1.74821	1.76134	1.77307	1.78335	1.79216	1.79958	1.80572	1.81068	1.81455	1.81743	1.81897	1.81888	1.8174	1.81472	1.81106	1.80664	1.80166	1.79373	1.78148	1.7667	1.75117	1.73668	1.72502	1.71382	1.70025	1.68547	1.6706	1.65678	1.64515	1.63685	1.63104	1.62613	1.62208	1.61885	1.6164	1.61469	1.61435	1.61573	1.61843	1.62201	1.62606
Doleschallia bisaltide	Male	UN	brown	AB472_UN_H_innerbrown		2.2692	2.27164	2.27362	2.27505	2.27586	2.27598	2.27534	2.27394	2.2719	2.26933	2.26633	2.26298	2.2594	2.25525	2.25026	2.24463	2.23857	2.23227	2.22595	2.2198	2.21224	2.20232	2.19118	2.17993	2.16972	2.16169	2.15506	2.14846	2.14208	2.13612	2.13077	2.12624	2.12272	2.12137	2.12248	2.12494	2.12768	2.12959	2.12958	2.12908	2.12976	2.13092	2.13184	2.13182
Doleschallia bisaltide	Male	UN	brown	BA117_UN_H_innerbrown		2.34065	2.33794	2.33528	2.33265	2.33001	2.32734	2.32459	2.32179	2.31897	2.31619	2.31347	2.31085	2.30838	2.30589	2.30327	2.30061	2.29802	2.29558	2.2934	2.29158	2.28951	2.28682	2.28393	2.28128	2.27928	2.27838	2.27795	2.27728	2.2767	2.2765	2.27698	2.27846	2.28123	2.28551	2.29103	2.29747	2.30445	2.31163	2.31865	2.32665	2.33646	2.34725	2.35823	2.36859
Doleschallia bisaltide	Male	UN	brown	AZ896_UN_H_innerbrown		4.50216	4.52046	4.53875	4.55698	4.57507	4.59296	4.61056	4.6279	4.6451	4.66225	4.67943	4.69674	4.71426	4.73169	4.74881	4.76578	4.78279	4.80003	4.81768	4.83591	4.85345	4.86949	4.88496	4.90077	4.91784	4.93708	4.95801	4.97958	5.00185	5.02491	5.04881	5.07364	5.09945	5.1279	5.15964	5.19323	5.22725	5.26029	5.29091	5.3204	5.35068	5.38127	5.41172	5.44153
Doleschallia bisaltide	Male	UN	brown	AI168_UN_H_innerbrown		4.69665	4.72395	4.75066	4.77677	4.80231	4.82729	4.85171	4.87561	4.89898	4.9218	4.94403	4.96563	4.98656	5.00693	5.0268	5.04612	5.06485	5.08292	5.1003	5.11692	5.13337	5.14998	5.16634	5.18207	5.19676	5.21	5.2214	5.23112	5.23963	5.24739	5.25487	5.26253	5.27083	5.27896	5.28599	5.29227	5.29813	5.30393	5.30998	5.31608	5.32174	5.32693	5.33161	5.33574
Doleschallia bisaltide	Male	UN	brown	BH345_UN_H_innerbrown		3.60859	3.61819	3.62743	3.63624	3.64454	3.65227	3.65934	3.66582	3.67187	3.67754	3.6829	3.68801	3.69294	3.6972	3.70047	3.70305	3.70524	3.70735	3.70968	3.71252	3.71394	3.71273	3.71031	3.70812	3.70758	3.71013	3.71523	3.72137	3.72846	3.73642	3.74516	3.75462	3.7647	3.77592	3.78854	3.80209	3.8161	3.83009	3.84359	3.85659	3.86956	3.88279	3.89652	3.91103
Doleschallia bisaltide	Male	UP	black	AB472_UP_F_black		0.879574	0.884578	0.889205	0.893443	0.897279	0.900703	0.903701	0.906285	0.908481	0.910299	0.91175	0.912844	0.913592	0.913941	0.913854	0.913362	0.912495	0.911287	0.909767	0.907968	0.905574	0.902409	0.898712	0.894723	0.89068	0.886822	0.883055	0.879126	0.875038	0.870791	0.866388	0.86183	0.857119	0.851819	0.845711	0.839119	0.83237	0.825789	0.819701	0.814024	0.808413	0.802797	0.797109	0.791278
Doleschallia bisaltide	Male	UP	black	BA117_UP_F_black		0.968472	0.973773	0.978607	0.982931	0.986702	0.989876	0.992411	0.994308	0.995641	0.996473	0.996869	0.996891	0.996604	0.995971	0.994923	0.993471	0.991629	0.989408	0.98682	0.983877	0.980062	0.975096	0.969352	0.963205	0.957028	0.951195	0.945272	0.938738	0.931836	0.924809	0.917901	0.911355	0.905413	0.900441	0.896351	0.892702	0.889055	0.88497	0.880006	0.87305	0.863958	0.853748	0.843438	0.834046
Doleschallia bisaltide	Male	UP	black	AZ896_UP_F_black		0.491694	0.502979	0.513717	0.523896	0.5335	0.542517	0.550931	0.558729	0.565923	0.572536	0.578592	0.584115	0.589127	0.593454	0.596981	0.599821	0.602087	0.603893	0.605351	0.606575	0.606666	0.605095	0.602532	0.599646	0.597109	0.595589	0.594432	0.592674	0.590519	0.588175	0.585846	0.583737	0.582055	0.579994	0.576984	0.573581	0.570342	0.567825	0.566585	0.567908	0.571878	0.577252	0.582785	0.587235
Doleschallia bisaltide	Male	UP	black	AI168_UP_F_black		0.608608	0.616333	0.623589	0.630289	0.636347	0.641678	0.646193	0.649897	0.65293	0.655412	0.65746	0.659194	0.660732	0.661625	0.661528	0.660714	0.659458	0.658033	0.656713	0.655772	0.653175	0.647676	0.640732	0.633802	0.628342	0.625811	0.625703	0.626459	0.627948	0.630039	0.632605	0.635515	0.638639	0.643776	0.651881	0.661557	0.671406	0.680033	0.686039	0.69117	0.697569	0.704435	0.710967	0.716367
Doleschallia bisaltide	Male	UP	black	BH345_UP_F_black		0.692568	0.706975	0.720619	0.733487	0.745568	0.756849	0.767321	0.776959	0.785772	0.793793	0.801052	0.807583	0.813417	0.818536	0.822901	0.826517	0.82939	0.831524	0.832924	0.833596	0.832717	0.829882	0.825718	0.820853	0.815916	0.811534	0.80639	0.799261	0.79091	0.782103	0.773605	0.766182	0.760597	0.75596	0.751031	0.74606	0.741294	0.736981	0.733368	0.730511	0.728214	0.726352	0.724798	0.723425
Doleschallia bisaltide	Male	UP	brown	AB472_UP_F_brown		1.52889	1.53313	1.53667	1.53946	1.54145	1.54258	1.5428	1.54213	1.54063	1.53837	1.53543	1.53188	1.52778	1.52297	1.51728	1.51082	1.50369	1.49601	1.48788	1.4794	1.46981	1.45864	1.44641	1.43365	1.42089	1.40864	1.39588	1.38161	1.36643	1.35095	1.33575	1.32144	1.30862	1.29674	1.28493	1.27332	1.26204	1.25122	1.24098	1.23189	1.224	1.21672	1.20944	1.20155
Doleschallia bisaltide	Male	UP	brown	BA117_UP_F_brown		1.56301	1.56914	1.57432	1.57846	1.58151	1.58339	1.58404	1.58347	1.58177	1.57903	1.57536	1.57083	1.56554	1.55911	1.55126	1.54223	1.53225	1.52154	1.51036	1.49892	1.48583	1.47019	1.45298	1.4352	1.41782	1.40183	1.38581	1.36817	1.34956	1.33067	1.31218	1.29476	1.27909	1.26491	1.25141	1.23845	1.22591	1.21365	1.20154	1.18975	1.17845	1.16759	1.15707	1.14683
Doleschallia bisaltide	Male	UP	brown	AZ896_UP_F_brown		1.57951	1.58284	1.58547	1.58736	1.58847	1.58878	1.58824	1.58686	1.58467	1.58173	1.57809	1.5738	1.5689	1.56323	1.55668	1.54934	1.5413	1.53268	1.52356	1.51406	1.50343	1.49125	1.47803	1.46429	1.45056	1.43736	1.42286	1.40568	1.38695	1.36784	1.3495	1.33308	1.31973	1.30886	1.299	1.28992	1.28141	1.27328	1.26532	1.25856	1.25367	1.24984	1.24627	1.24215
Doleschallia bisaltide	Male	UP	brown	AI168_UP_F_brown		1.55289	1.56671	1.58005	1.59293	1.60536	1.61735	1.62893	1.64007	1.65076	1.66098	1.67073	1.68	1.68878	1.69723	1.70548	1.71339	1.72087	1.72779	1.73405	1.73952	1.74465	1.74975	1.75451	1.75862	1.76178	1.7637	1.76439	1.76415	1.76312	1.76141	1.75915	1.75645	1.75344	1.75008	1.74621	1.74174	1.73659	1.73068	1.72395	1.71637	1.70801	1.69886	1.68894	1.67824
Doleschallia bisaltide	Male	UP	brown	BH345_UP_F_brown		1.70037	1.70025	1.69971	1.69871	1.69726	1.69534	1.69294	1.69009	1.68685	1.68321	1.67915	1.67469	1.66981	1.66441	1.65843	1.65192	1.64496	1.63761	1.62994	1.622	1.61271	1.60153	1.5893	1.57687	1.5651	1.55484	1.5456	1.53637	1.52728	1.51842	1.50992	1.50187	1.49439	1.48568	1.47474	1.4629	1.45149	1.44184	1.43526	1.43054	1.42585	1.42168	1.41847	1.41671
Doleschallia bisaltide	Male	UP	brown	AB472_UP_H_brown		0.975021	0.986252	0.996588	1.00591	1.0141	1.02103	1.02658	1.03078	1.03382	1.03586	1.03707	1.03759	1.03759	1.03641	1.03357	1.02947	1.0245	1.01906	1.01356	1.00838	1.0011	0.990177	0.977304	0.964183	0.952514	0.943999	0.938153	0.933205	0.928921	0.925069	0.921418	0.917735	0.913787	0.910902	0.909965	0.910078	0.910347	0.909874	0.907764	0.905305	0.903926	0.902939	0.901658	0.899398
Doleschallia bisaltide	Male	UP	brown	BA117_UP_H_brown		0.936364	0.952536	0.967666	0.981671	0.994465	1.00597	1.01609	1.02482	1.03229	1.03862	1.04394	1.0484	1.05212	1.05479	1.05612	1.0563	1.05552	1.05394	1.05175	1.04913	1.04394	1.03498	1.02379	1.01194	1.00098	0.992458	0.985042	0.97667	0.967832	0.959016	0.95071	0.943403	0.937583	0.934683	0.93482	0.936507	0.938256	0.938581	0.935994	0.931534	0.927097	0.92249	0.917516	0.911982
Doleschallia bisaltide	Male	UP	brown	AZ896_UP_H_brown		0.945548	0.944735	0.943658	0.942291	0.940611	0.938591	0.936208	0.933488	0.930487	0.927221	0.923707	0.919962	0.916002	0.911706	0.906993	0.901942	0.89663	0.891137	0.885539	0.879915	0.87408	0.867878	0.861432	0.854864	0.848297	0.841854	0.835521	0.829188	0.822832	0.816432	0.809965	0.803409	0.796741	0.78951	0.781534	0.773203	0.764901	0.757017	0.749938	0.742783	0.734756	0.726374	0.718153	0.710609
Doleschallia bisaltide	Male	UP	brown	AI168_UP_H_brown		1.20612	1.20624	1.20594	1.20518	1.20394	1.20218	1.19987	1.19701	1.19366	1.18985	1.18563	1.18105	1.17615	1.17083	1.16501	1.15875	1.15209	1.1451	1.13784	1.13036	1.12205	1.11256	1.10234	1.09183	1.0815	1.07179	1.06187	1.05094	1.03947	1.02795	1.01686	1.00667	0.997871	0.991216	0.986505	0.982774	0.979059	0.974395	0.967819	0.960335	0.95331	0.94633	0.938978	0.930836
Doleschallia bisaltide	Male	UP	brown	BH345_UP_H_brown		1.04546	1.05033	1.05474	1.05868	1.06216	1.06517	1.06773	1.06983	1.07148	1.07268	1.07341	1.07366	1.07344	1.07273	1.07154	1.06986	1.06771	1.06509	1.06201	1.05847	1.05431	1.04946	1.04404	1.0382	1.03207	1.02578	1.01864	1.01017	1.00086	0.991161	0.981559	0.972522	0.964523	0.956355	0.946951	0.936994	0.927168	0.918153	0.910634	0.903911	0.897016	0.890226	0.883818	0.878071
Elymnias caudata	Female	UN	brown	AL047_UN_F_brown		2.15107	2.14192	2.13291	2.1241	2.11555	2.10732	2.09949	2.09203	2.08483	2.0778	2.07087	2.06395	2.05697	2.05019	2.0438	2.03766	2.0316	2.02548	2.01913	2.01241	2.00559	1.99898	1.99246	1.98591	1.9792	1.97223	1.96388	1.9537	1.94251	1.93115	1.92046	1.91126	1.90439	1.8986	1.89236	1.88611	1.8803	1.87537	1.87175	1.87164	1.87563	1.88176	1.88811	1.89274
Elymnias caudata	Female	UN	brown	PX654_UN_F_brown		2.3951	2.39316	2.39154	2.3903	2.38953	2.38928	2.38964	2.39063	2.39218	2.39414	2.39641	2.39885	2.40133	2.40418	2.40767	2.41161	2.41581	2.42009	2.42426	2.42813	2.43297	2.43963	2.44724	2.45492	2.46183	2.46709	2.47144	2.47604	2.48067	2.4851	2.4891	2.49245	2.49492	2.49558	2.49417	2.49146	2.48823	2.48526	2.48331	2.48197	2.4803	2.47834	2.47611	2.47365
Elymnias caudata	Female	UN	brown	AO542_UN_F_brown		2.56102	2.56125	2.56132	2.56131	2.56129	2.56135	2.56157	2.56194	2.56235	2.56269	2.56284	2.56269	2.56212	2.56145	2.56093	2.5604	2.55965	2.55851	2.55678	2.55427	2.55173	2.54972	2.54781	2.54555	2.54251	2.53825	2.53159	2.5223	2.51141	2.49994	2.48891	2.47934	2.47226	2.46538	2.4565	2.44677	2.43733	2.42931	2.42385	2.42166	2.42198	2.42374	2.42588	2.42733
Elymnias caudata	Female	UN	brown	AP937_UN_F_brown		1.86099	1.85124	1.84179	1.83273	1.82413	1.81604	1.80855	1.80164	1.7952	1.78913	1.78333	1.7777	1.77215	1.76691	1.7622	1.75788	1.75382	1.74988	1.74592	1.7418	1.73842	1.73637	1.73505	1.73386	1.73222	1.72952	1.72482	1.71813	1.71031	1.70223	1.69475	1.68872	1.68502	1.68203	1.67809	1.67396	1.67041	1.66822	1.66814	1.67164	1.67863	1.68754	1.69683	1.70494
Elymnias caudata	Female	UN	brown	AP936_UN_F_brown		2.46124	2.45231	2.4437	2.43547	2.42771	2.42048	2.41387	2.40788	2.40242	2.39735	2.39256	2.38792	2.3833	2.37891	2.37496	2.37134	2.36795	2.36466	2.36138	2.35799	2.35565	2.35504	2.35537	2.35586	2.35572	2.35415	2.35165	2.34914	2.34647	2.34351	2.3401	2.33611	2.33139	2.32401	2.31322	2.30069	2.28808	2.27705	2.26925	2.26412	2.25984	2.25619	2.25297	2.24996
Elymnias caudata	Female	UN	brown	PW977_UN_F_brown		1.99745	2.00492	2.01203	2.01883	2.02538	2.03173	2.03795	2.04405	2.04993	2.05552	2.06069	2.06538	2.06946	2.07307	2.07636	2.07925	2.08169	2.08363	2.08499	2.08573	2.08668	2.08834	2.09013	2.09149	2.09182	2.09055	2.08648	2.07948	2.07057	2.06079	2.05115	2.04267	2.03639	2.02877	2.0171	2.00368	1.9908	1.98076	1.97586	1.97635	1.98014	1.98601	1.99273	1.99907
Elymnias caudata	Female	UN	brown	AI446_UN_F_brown		2.53236	2.51352	2.49498	2.47674	2.45882	2.44123	2.42399	2.40713	2.39066	2.37452	2.35866	2.34304	2.32761	2.3123	2.29708	2.28203	2.26721	2.25268	2.2385	2.22475	2.21187	2.20004	2.18893	2.17821	2.16753	2.15656	2.1454	2.13439	2.12353	2.11283	2.10232	2.092	2.08188	2.07109	2.05921	2.04692	2.0349	2.02382	2.01437	2.00708	2.00154	1.99703	1.99285	1.98827
Elymnias caudata	Female	UN	brown	PW972_UN_F_brown		2.42966	2.43259	2.4354	2.43813	2.44085	2.44361	2.44646	2.4494	2.45232	2.45515	2.45782	2.46026	2.4624	2.46449	2.46674	2.469	2.47109	2.47288	2.47421	2.47491	2.47588	2.4777	2.47976	2.48146	2.48219	2.48135	2.47834	2.47339	2.46713	2.46017	2.45313	2.44663	2.44129	2.43509	2.42644	2.41664	2.40697	2.39872	2.39318	2.38946	2.38593	2.38278	2.38018	2.37833
Elymnias caudata	Female	UN	brown	PX645_UN_F_brown		2.38164	2.37779	2.37386	2.36989	2.36592	2.362	2.35817	2.35443	2.35071	2.34694	2.34306	2.33901	2.33473	2.33038	2.32611	2.32182	2.3174	2.31276	2.3078	2.30241	2.29702	2.29193	2.28688	2.28163	2.27592	2.26949	2.26154	2.25186	2.24113	2.23002	2.21919	2.20931	2.20105	2.19233	2.18149	2.16978	2.15848	2.14887	2.14221	2.13916	2.13884	2.14012	2.14191	2.1431
Elymnias caudata	Female	UN	brown	AE718_UN_F_brown		2.6472	2.64837	2.64985	2.65174	2.65411	2.65705	2.66065	2.66491	2.66971	2.67491	2.68039	2.68602	2.69168	2.69777	2.70461	2.71196	2.71959	2.72725	2.73471	2.74171	2.7503	2.76171	2.77448	2.78714	2.79825	2.80634	2.81252	2.81863	2.82434	2.82933	2.83326	2.8358	2.83663	2.83373	2.82655	2.81695	2.80681	2.79797	2.79229	2.78751	2.78081	2.77326	2.76593	2.75989
Elymnias caudata	Female	UN	white	AL047_UN_F_white		7.66747	7.73591	7.80248	7.86717	7.93001	7.99098	8.05012	8.10746	8.16305	8.21681	8.26871	8.31868	8.36668	8.41263	8.45653	8.49844	8.53842	8.57653	8.61282	8.64736	8.67997	8.71059	8.73937	8.76648	8.79208	8.81634	8.83792	8.85597	8.87146	8.88535	8.89857	8.9121	8.92687	8.94134	8.95372	8.96457	8.97446	8.98396	8.99365	9.00406	9.01487	9.02535	9.03478	9.04241
Elymnias caudata	Female	UN	white	PX654_UN_F_white		7.67618	7.74396	7.81102	7.87741	7.94314	8.00825	8.07275	8.13672	8.20013	8.2629	8.32494	8.38617	8.44651	8.50577	8.56394	8.62116	8.67754	8.73323	8.78836	8.84307	8.89736	8.9512	9.00461	9.0576	9.11022	9.16248	9.21376	9.26367	9.31262	9.36099	9.40919	9.4576	9.50663	9.55538	9.60298	9.64982	9.69628	9.74274	9.78959	9.83826	9.88905	9.94067	9.99182	10.0412
Elymnias caudata	Female	UN	white	AO542_UN_F_white		10.294	10.4512	10.6041	10.7528	10.897	11.0368	11.1719	11.3025	11.4288	11.551	11.669	11.783	11.893	11.9981	12.0977	12.1924	12.2827	12.3694	12.453	12.5341	12.6091	12.6757	12.7366	12.7945	12.8521	12.9122	12.9726	13.0297	13.0843	13.137	13.1883	13.239	13.2897	13.3388	13.3848	13.4285	13.4705	13.5116	13.5523	13.594	13.6366	13.6789	13.7197	13.7579
Elymnias caudata	Female	UN	white	AP937_UN_F_white		9.4144	9.50711	9.59724	9.6847	9.7694	9.85126	9.93018	10.0062	10.0796	10.1504	10.2186	10.2843	10.3475	10.4075	10.4637	10.5167	10.567	10.6151	10.6616	10.707	10.7493	10.7871	10.8218	10.8547	10.8874	10.9213	10.9541	10.9833	11.0099	11.0352	11.0602	11.0861	11.1139	11.1416	11.1672	11.1915	11.2158	11.2409	11.268	11.2985	11.3322	11.3673	11.4021	11.4349
Elymnias caudata	Female	UN	white	AP936_UN_F_white		12.2032	12.3892	12.5716	12.7504	12.9254	13.0966	13.2639	13.4275	13.5875	13.744	13.8969	14.0464	14.1924	14.3342	14.4713	14.6043	14.7337	14.8597	14.983	15.104	15.2204	15.3308	15.4369	15.5403	15.6427	15.7457	15.8488	15.9499	16.0491	16.1464	16.2418	16.3353	16.4268	16.5129	16.5921	16.6671	16.7404	16.8148	16.8929	16.9746	17.0571	17.1394	17.2203	17.2987
Elymnias caudata	Female	UN	white	PW977_UN_F_white		10.7915	10.9325	11.0709	11.2068	11.34	11.4706	11.5985	11.7239	11.8468	11.9673	12.0852	12.2006	12.3133	12.4228	12.5287	12.6314	12.7314	12.8291	12.925	13.0195	13.1118	13.2011	13.2879	13.373	13.4569	13.5402	13.623	13.7048	13.7852	13.8639	13.9405	14.0145	14.0855	14.1505	14.2084	14.262	14.314	14.3674	14.4248	14.4847	14.5438	14.6022	14.66	14.7174
Elymnias caudata	Female	UN	white	AI446_UN_F_white		9.20052	9.31076	9.41797	9.52208	9.62306	9.72086	9.81543	9.90677	9.99493	10.08	10.162	10.241	10.3171	10.3898	10.459	10.5248	10.5876	10.6476	10.705	10.76	10.8116	10.8588	10.9026	10.9438	10.9832	11.0217	11.0559	11.0833	11.106	11.1261	11.1458	11.1673	11.1926	11.2197	11.2455	11.2704	11.2947	11.319	11.3437	11.3688	11.3942	11.4195	11.4444	11.4686
Elymnias caudata	Female	UN	white	PW972_UN_F_white		9.08195	9.1695	9.25529	9.33925	9.4213	9.50137	9.57939	9.65542	9.72963	9.80207	9.87279	9.94184	10.0093	10.0745	10.1371	10.1975	10.2561	10.3132	10.3694	10.4248	10.4788	10.5305	10.5804	10.6292	10.6774	10.7256	10.7733	10.82	10.8655	10.91	10.9535	10.996	11.0377	11.0774	11.1145	11.1501	11.1851	11.2203	11.2568	11.294	11.3306	11.3666	11.4021	11.437
Elymnias caudata	Female	UN	white	PX645_UN_F_white		7.98454	8.02997	8.07451	8.11812	8.16077	8.20243	8.24306	8.28274	8.32157	8.35954	8.39666	8.43292	8.46831	8.50263	8.53576	8.56785	8.59902	8.62942	8.65918	8.68845	8.71766	8.74694	8.77587	8.80409	8.83119	8.85679	8.8822	8.90846	8.93475	8.96025	8.98414	9.00561	9.02384	9.03754	9.04703	9.0539	9.05974	9.06615	9.07471	9.08283	9.08772	9.09069	9.09307	9.09616
Elymnias caudata	Female	UN	white	AE718_UN_F_white		10.6684	10.7635	10.8581	10.9521	11.0455	11.1384	11.2306	11.3222	11.4134	11.5041	11.5942	11.6837	11.7726	11.8605	11.9473	12.0332	12.1184	12.2032	12.2878	12.3724	12.4577	12.5437	12.63	12.716	12.8011	12.8849	12.9687	13.0534	13.1382	13.2225	13.3053	13.3858	13.4634	13.5374	13.6085	13.6777	13.7459	13.8139	13.8827	13.9526	14.0229	14.0929	14.1618	14.229
Elymnias caudata	Female	UN	darkbrown	AL047_UN_H_darkbrown		2.43556	2.43315	2.43075	2.42844	2.4263	2.42441	2.42285	2.42163	2.42062	2.4197	2.41876	2.41768	2.41632	2.41496	2.41385	2.41282	2.41174	2.41045	2.40879	2.40661	2.40464	2.40341	2.40249	2.40145	2.39985	2.39728	2.39203	2.38362	2.37341	2.36277	2.35306	2.34565	2.3419	2.33966	2.3364	2.33298	2.33024	2.32904	2.33022	2.3354	2.34449	2.3558	2.36762	2.37826
Elymnias caudata	Female	UN	darkbrown	PX654_UN_H_darkbrown		3.06665	3.08339	3.09997	3.11645	3.13285	3.14924	3.16566	3.1821	3.19851	3.2148	3.23089	3.24673	3.26223	3.27749	3.29263	3.30761	3.32236	3.33685	3.35102	3.36481	3.37841	3.39198	3.40545	3.41877	3.43187	3.44469	3.45647	3.46685	3.47636	3.48556	3.49499	3.50518	3.51669	3.52881	3.54061	3.55227	3.56399	3.57599	3.58845	3.60293	3.61996	3.63819	3.65625	3.67279
Elymnias caudata	Female	UN	darkbrown	AO542_UN_H_darkbrown		2.5217	2.52532	2.52899	2.53277	2.53674	2.54099	2.5456	2.55056	2.55575	2.56106	2.56636	2.57153	2.57645	2.58131	2.5863	2.59134	2.59632	2.60114	2.6057	2.6099	2.61417	2.61886	2.62377	2.62867	2.63335	2.6376	2.64037	2.64129	2.64115	2.64074	2.64085	2.64227	2.64577	2.64985	2.65288	2.65554	2.65848	2.66236	2.66785	2.67678	2.68939	2.704	2.71889	2.73236
Elymnias caudata	Female	UN	darkbrown	AP937_UN_H_darkbrown		2.1753	2.17358	2.17207	2.1708	2.1698	2.1691	2.16872	2.1687	2.16901	2.16959	2.17038	2.17132	2.17234	2.17357	2.17512	2.17691	2.17889	2.18099	2.18314	2.18526	2.18807	2.19198	2.19651	2.20117	2.20549	2.20898	2.21143	2.21318	2.21454	2.21584	2.2174	2.21952	2.22254	2.2247	2.22484	2.22421	2.22404	2.22556	2.23001	2.23723	2.24591	2.25553	2.26558	2.27555
Elymnias caudata	Female	UN	darkbrown	AP936_UN_H_darkbrown		2.10808	2.10258	2.09766	2.09341	2.08993	2.08734	2.08573	2.08511	2.08534	2.08626	2.08771	2.08954	2.0916	2.09444	2.09847	2.10338	2.10881	2.11445	2.11994	2.12497	2.13131	2.14018	2.15037	2.16067	2.16987	2.17676	2.18165	2.18578	2.18939	2.19269	2.19591	2.19926	2.20296	2.20516	2.20469	2.20282	2.20082	2.19995	2.20148	2.20467	2.20798	2.21145	2.21517	2.21917
Elymnias caudata	Female	UN	darkbrown	PW977_UN_H_darkbrown		5.59161	5.63281	5.67354	5.71392	5.75406	5.79409	5.83412	5.87417	5.91405	5.9536	5.99263	6.03095	6.06839	6.1055	6.14275	6.17979	6.21631	6.25196	6.28642	6.31935	6.35344	6.39035	6.42816	6.46497	6.49887	6.52795	6.55202	6.5727	6.59075	6.60696	6.62211	6.63698	6.65235	6.66432	6.67028	6.67292	6.67496	6.67908	6.68798	6.69906	6.70855	6.71734	6.72634	6.73645
Elymnias caudata	Female	UN	darkbrown	AI446_UN_H_darkbrown		2.70943	2.72383	2.73804	2.75209	2.766	2.7798	2.79352	2.80713	2.82058	2.83384	2.8469	2.85971	2.87226	2.88466	2.89699	2.90919	2.92118	2.93289	2.94426	2.95521	2.96616	2.97738	2.98856	2.99942	3.00964	3.01894	3.02718	3.03456	3.04124	3.04739	3.05315	3.05869	3.06418	3.06818	3.06989	3.07045	3.07096	3.07254	3.07632	3.0815	3.08667	3.09202	3.09776	3.10408
Elymnias caudata	Female	UN	darkbrown	PW972_UN_H_darkbrown		4.3379	4.37083	4.40328	4.43529	4.46692	4.4982	4.52917	4.55984	4.59015	4.62001	4.64935	4.67811	4.7062	4.73365	4.76053	4.78683	4.81257	4.83776	4.86241	4.88653	4.91083	4.9357	4.96061	4.98504	5.00846	5.03036	5.04968	5.06631	5.08112	5.09499	5.10877	5.12336	5.13961	5.15533	5.16858	5.18068	5.19295	5.20671	5.22326	5.24289	5.26448	5.28729	5.31054	5.33348
[truncated: 1,368 more rows]
[truncated: 357 more columns]
